# Supplementary material for: Exposure in vitro to an Environmentally Isolated Strain TC09 of Cladosporium sphaerospermum Triggers Plant Growth Promotion, Early Flowering, and Fruit Yield Increase
Source: Front Plant Sci. 2019 Feb 1;9:1959. doi: 10.3389/fpls.2018.01959 (PMC6367233; doi:10.3389/fpls.2018.01959)
Supplement: Table S1 — List of all tobacco DEGs after exposure in vitro to TC09 for 10 days. Fold change in expression levels was calculated based on means of four biological replicates for both control and MVOC-treated plants. Genes were annotated using GO terms and tomato (Solanum lycopersicum) reference genes available on https://solgenomics.net. [file Table_1.XLSX]

## Sheet: DEG list FDR<0.05
Name	Chromosome	Region	Max group mean	Log₂ fold change	Fold change	P-value	FDR p-value	Bonferroni
Solyc08g041700	Solyc08g041700.1.1	1..1209	0	-1.93	-3.82	0.00461	0.04	1
Solyc06g076900	Solyc06g076900.2.1	1..2622	0	-0.85	-1.8	0.0046	0.04	1
Solyc09g089880	Solyc09g089880.2.1	1..756	0	-0.55	-1.47	0.0046	0.04	1
Solyc12g098640	Solyc12g098640.1.1	1..861	0	0.44	1.36	0.00459	0.04	1
Solyc05g044470	Solyc05g044470.1.1	1..516	0	-0.71	-1.63	0.00459	0.04	1
Solyc12g088180	Solyc12g088180.1.1	1..684	0	0.45	1.37	0.00459	0.04	1
Solyc10g044840	Solyc10g044840.1.1	1..897	0	-0.42	-1.34	0.00459	0.04	1
Solyc09g015320	Solyc09g015320.1.1	1..693	0	-0.83	-1.77	0.00458	0.04	1
Solyc10g009020	Solyc10g009020.2.1	1..759	0	-0.6	-1.52	0.00458	0.04	1
Solyc02g032850	Solyc02g032850.2.1	1..1737	0	-0.83	-1.78	0.00457	0.04	1
Solyc00g019950	Solyc00g019950.1.1	1..573	0	-1.55	-2.93	0.00457	0.04	1
Solyc01g094610	Solyc01g094610.2.1	1..1434	0	0.89	1.86	0.00456	0.04	1
Solyc02g089130	Solyc02g089130.2.1	1..1305	0	0.87	1.82	0.00455	0.04	1
Solyc07g063310	Solyc07g063310.2.1	1..1227	0	-0.58	-1.5	0.00454	0.04	1
Solyc07g063930	Solyc07g063930.2.1	1..1269	0	-0.83	-1.78	0.00454	0.04	1
Solyc03g123630	Solyc03g123630.2.1	1..1752	0	0.48	1.4	0.00454	0.04	1
Solyc09g009370	Solyc09g009370.2.1	1..10710	0	-0.42	-1.34	0.00453	0.04	1
Solyc01g087210	Solyc01g087210.2.1	1..3252	0	0.47	1.39	0.00452	0.04	1
Solyc01g098600	Solyc01g098600.2.1	1..420	0	0.69	1.62	0.00452	0.04	1
Solyc02g080390	Solyc02g080390.2.1	1..4128	0	0.74	1.67	0.00451	0.04	1
Solyc01g102850	Solyc01g102850.1.1	1..3720	0	-1.27	-2.41	0.0045	0.04	1
Solyc03g007740	Solyc03g007740.2.1	1..768	0	0.41	1.33	0.0045	0.04	1
Solyc10g079070	Solyc10g079070.1.1	1..1086	0	0.44	1.36	0.00449	0.04	1
Solyc08g006030	Solyc08g006030.2.1	1..1332	0	0.44	1.36	0.00449	0.04	1
Solyc03g007960	Solyc03g007960.2.1	1..945	0	0.68	1.6	0.00449	0.04	1
Solyc12g032990	Solyc12g032990.1.1	1..546	0	-0.77	-1.7	0.00447	0.04	1
Solyc08g066330	Solyc08g066330.1.1	1..924	0	0.42	1.33	0.00447	0.04	1
Solyc11g073310	Solyc11g073310.1.1	1..186	0	-1.2	-2.29	0.00447	0.04	1
Solyc07g006860	Solyc07g006860.2.1	1..858	0	0.76	1.69	0.00446	0.04	1
Solyc05g012310	Solyc05g012310.2.1	1..1221	0	-0.64	-1.55	0.00446	0.04	1
Solyc10g081260	Solyc10g081260.1.1	1..1458	0	0.44	1.35	0.00445	0.04	1
Solyc04g010190	Solyc04g010190.1.1	1..570	0	-0.62	-1.54	0.00445	0.04	1
Solyc08g068010	Solyc08g068010.1.1	1..3492	0	-0.42	-1.34	0.00445	0.04	1
Solyc03g063060	Solyc03g063060.2.1	1..600	0	-0.56	-1.48	0.00444	0.04	1
Solyc09g008080	Solyc09g008080.2.1	1..480	0	1.25	2.37	0.0044	0.04	1
Solyc01g095000	Solyc01g095000.2.1	1..738	0	-0.43	-1.34	0.00439	0.04	1
Solyc12g044630	Solyc12g044630.1.1	1..402	0	0.58	1.49	0.00439	0.04	1
Solyc07g045210	Solyc07g045210.1.1	1..1749	0	0.41	1.32	0.00439	0.04	1
Solyc04g072630	Solyc04g072630.2.1	1..6054	0	0.4	1.32	0.00438	0.04	1
Solyc05g010180	Solyc05g010180.2.1	1..1707	0	-0.42	-1.34	0.00437	0.04	1
Solyc03g120430	Solyc03g120430.2.1	1..1359	0	-0.51	-1.42	0.00436	0.04	1
Solyc03g025350	Solyc03g025350.2.1	1..846	0	-1.28	-2.43	0.00435	0.04	1
Solyc07g017760	Solyc07g017760.1.1	1..2529	0	-0.46	-1.38	0.00435	0.04	1
Solyc02g082060	Solyc02g082060.1.1	1..642	0	-1.75	-3.37	0.00435	0.04	1
Solyc01g096130	Solyc01g096130.2.1	1..471	0	-0.51	-1.42	0.00434	0.04	1
Solyc09g014450	Solyc09g014450.2.1	1..711	0	-0.95	-1.93	0.00434	0.04	1
Solyc09g015080	Solyc09g015080.2.1	1..1275	0	0.49	1.4	0.00433	0.04	1
Solyc07g064950	Solyc07g064950.2.1	1..1584	0	-0.52	-1.43	0.00433	0.04	1
Solyc10g007370	Solyc10g007370.1.1	1..1644	0	-1.66	-3.16	0.00432	0.04	1
Solyc02g079780	Solyc02g079780.1.1	1..978	0	-0.64	-1.56	0.00433	0.04	1
Solyc03g117010	Solyc03g117010.2.1	1..2994	0	-0.43	-1.34	0.00432	0.04	1
Solyc09g059610	Solyc09g059610.2.1	1..780	0	-0.57	-1.48	0.00431	0.04	1
Solyc09g090030	Solyc09g090030.1.1	1..1140	0	0.61	1.53	0.00431	0.04	1
Solyc08g082420	Solyc08g082420.2.1	1..570	0	-0.53	-1.45	0.00431	0.04	1
Solyc02g094030	Solyc02g094030.2.1	1..714	0	-0.82	-1.77	0.00431	0.04	1
Solyc10g080520	Solyc10g080520.1.1	1..1209	0	-0.39	-1.31	0.0043	0.04	1
Solyc11g045610	Solyc11g045610.1.1	1..1923	0	-0.62	-1.54	0.0043	0.04	1
Solyc03g026130	Solyc03g026130.2.1	1..1461	0	-0.75	-1.68	0.0043	0.04	1
Solyc02g094580	Solyc02g094580.2.1	1..417	0	0.75	1.68	0.00429	0.04	1
Solyc11g062100	Solyc11g062100.1.1	1..2028	0	-0.49	-1.4	0.00428	0.04	1
Solyc11g005330	Solyc11g005330.1.1	1..1134	0	0.47	1.38	0.00428	0.04	1
Solyc11g031970	Solyc11g031970.1.1	1..804	0	-0.6	-1.52	0.00427	0.04	1
Solyc01g098390	Solyc01g098390.2.1	1..1050	0	-0.55	-1.46	0.00426	0.04	1
Solyc05g008090	Solyc05g008090.2.1	1..2058	0	-0.49	-1.4	0.00425	0.04	1
Solyc02g077050	Solyc02g077050.2.1	1..1026	0	-0.63	-1.55	0.00425	0.04	1
Solyc03g098090	Solyc03g098090.1.1	1..540	0	-1.62	-3.08	0.00424	0.04	1
Solyc02g077460	Solyc02g077460.1.1	1..651	0	-0.56	-1.48	0.00424	0.04	1
Solyc00g075440	Solyc00g075440.1.1	1..834	0	0.98	1.97	0.00424	0.04	1
Solyc00g017210	Solyc00g017210.1.1	1..1326	0	0.5	1.42	0.00423	0.04	1
Solyc07g005830	Solyc07g005830.2.1	1..813	0	-0.45	-1.37	0.00423	0.04	1
Solyc12g006840	Solyc12g006840.1.1	1..2430	0	-0.46	-1.37	0.00422	0.04	1
Solyc11g069730	Solyc11g069730.1.1	1..327	0	0.85	1.8	0.00422	0.04	1
Solyc01g068500	Solyc01g068500.2.1	1..2118	0	-0.82	-1.77	0.00421	0.04	1
Solyc03g118740	Solyc03g118740.2.1	1..1836	0	0.46	1.38	0.00419	0.04	1
Solyc03g031520	Solyc03g031520.2.1	1..252	0	0.9	1.86	0.00419	0.04	1
Solyc01g096250	Solyc01g096250.2.1	1..918	0	2.2	4.61	0.00419	0.04	1
Solyc03g121760	Solyc03g121760.2.1	1..1290	0	0.97	1.96	0.00419	0.04	1
Solyc04g015350	Solyc04g015350.2.1	1..2448	0	-0.42	-1.33	0.00419	0.04	1
Solyc10g052790	Solyc10g052790.1.1	1..444	0	-1.03	-2.05	0.00418	0.04	1
Solyc03g112540	Solyc03g112540.2.1	1..1083	0	-1.23	-2.35	0.00418	0.04	1
Solyc02g079410	Solyc02g079410.2.1	1..705	0	0.46	1.37	0.00416	0.04	1
Solyc01g110150	Solyc01g110150.2.1	1..588	0	-0.71	-1.64	0.00416	0.04	1
Solyc03g120770	Solyc03g120770.2.1	1..3399	0	-0.51	-1.42	0.00415	0.04	1
Solyc11g066580	Solyc11g066580.1.1	1..1536	0	-1.33	-2.51	0.00415	0.04	1
Solyc02g093710	Solyc02g093710.1.1	1..576	0	-1.06	-2.08	0.00415	0.04	1
Solyc04g016010	Solyc04g016010.2.1	1..1614	0	-0.56	-1.47	0.00414	0.04	1
Solyc01g103800	Solyc01g103800.2.1	1..432	0	0.44	1.35	0.00414	0.04	1
Solyc01g068290	Solyc01g068290.2.1	1..2124	0	-0.42	-1.33	0.00414	0.04	1
Solyc08g080750	Solyc08g080750.2.1	1..609	0	0.54	1.46	0.00414	0.04	1
Solyc07g044750	Solyc07g044750.2.1	1..1137	0	-0.94	-1.92	0.00414	0.04	1
Solyc10g008030	Solyc10g008030.2.1	1..1065	0	0.74	1.67	0.00414	0.04	1
Solyc04g078520	Solyc04g078520.2.1	1..1065	0	0.69	1.62	0.00412	0.04	1
Solyc02g077870	Solyc02g077870.1.1	1..426	0	-1.75	-3.37	0.00412	0.04	1
Solyc02g037490	Solyc02g037490.1.1	1..1659	0	0.7	1.62	0.00412	0.04	1
Solyc04g076920	Solyc04g076920.2.1	1..960	0	0.5	1.41	0.00411	0.04	1
Solyc06g075080	Solyc06g075080.2.1	1..1377	0	-0.45	-1.36	0.0041	0.04	1
Solyc06g068150	Solyc06g068150.2.1	1..918	0	1.46	2.76	0.0041	0.04	1
Solyc03g114800	Solyc03g114800.1.1	1..951	0	0.74	1.67	0.0041	0.04	1
Solyc01g097710	Solyc01g097710.1.1	1..1092	0	-3.31	-9.94	0.0041	0.04	1
Solyc06g075170	Solyc06g075170.1.1	1..492	0	-0.47	-1.38	0.00408	0.04	1
Solyc04g078190	Solyc04g078190.2.1	1..882	0	0.48	1.39	0.00408	0.04	1
Solyc05g006430	Solyc05g006430.1.1	1..2358	0	1.91	3.75	0.00407	0.04	1
Solyc10g037900	Solyc10g037900.1.1	1..978	0	-0.51	-1.43	0.00406	0.04	1
Solyc09g065300	Solyc09g065300.2.1	1..630	0	-0.48	-1.39	0.00405	0.04	1
Solyc09g011640	Solyc09g011640.2.1	1..663	0	-1	-2	0.00405	0.04	1
Solyc03g114390	Solyc03g114390.1.1	1..834	0	0.73	1.66	0.00404	0.04	1
Solyc03g122270	Solyc03g122270.2.1	1..2235	0	0.46	1.38	0.00404	0.04	1
Solyc08g077530	Solyc08g077530.2.1	1..1641	0	-1.06	-2.08	0.00404	0.04	1
Solyc07g026950	Solyc07g026950.2.1	1..618	0	0.43	1.35	0.00404	0.04	1
Solyc11g017370	Solyc11g017370.1.1	1..2508	0	-0.56	-1.47	0.00402	0.04	1
Solyc08g083010	Solyc08g083010.2.1	1..936	0	-0.45	-1.36	0.00401	0.04	1
Solyc12g056200	Solyc12g056200.1.1	1..1527	0	0.88	1.84	0.00401	0.04	1
Solyc07g006500	Solyc07g006500.2.1	1..2631	0	-0.61	-1.52	0.00401	0.04	1
Solyc07g062820	Solyc07g062820.1.1	1..1854	0	-0.45	-1.37	0.00401	0.04	1
Solyc07g056010	Solyc07g056010.2.1	1..2211	0	0.41	1.33	0.00399	0.04	1
Solyc04g055110	Solyc04g055110.2.1	1..1884	0	0.41	1.33	0.00398	0.04	1
Solyc10g086380	Solyc10g086380.1.1	1..1542	0	1.2	2.29	0.00396	0.04	1
Solyc05g054780	Solyc05g054780.1.1	1..675	0	-2.23	-4.68	0.00395	0.04	1
Solyc10g085090	Solyc10g085090.1.1	1..1674	0	0.99	1.99	0.00395	0.04	1
Solyc07g045490	Solyc07g045490.1.1	1..360	0	-1.04	-2.06	0.00394	0.04	1
Solyc03g120670	Solyc03g120670.2.1	1..942	0	-0.43	-1.35	0.00394	0.04	1
Solyc07g047740	Solyc07g047740.2.1	1..996	0	0.81	1.75	0.00393	0.04	1
Solyc08g006370	Solyc08g006370.1.1	1..585	0	-0.91	-1.88	0.00393	0.04	1
Solyc07g055180	Solyc07g055180.2.1	1..1209	0	0.63	1.55	0.00392	0.04	1
Solyc09g009000	Solyc09g009000.2.1	1..207	0	1.21	2.31	0.00392	0.04	1
Solyc12g042170	Solyc12g042170.1.1	1..1629	0	-0.44	-1.35	0.00391	0.04	1
Solyc03g081300	Solyc03g081300.2.1	1..1479	0	-0.48	-1.4	0.00391	0.04	1
Solyc01g100760	Solyc01g100760.2.1	1..495	0	0.63	1.54	0.00391	0.04	1
Solyc11g071980	Solyc11g071980.1.1	1..708	0	0.6	1.52	0.0039	0.04	1
Solyc03g026000	Solyc03g026000.2.1	1..393	0	-0.85	-1.8	0.00388	0.04	1
Solyc03g096670	Solyc03g096670.2.1	1..1221	0	-0.72	-1.64	0.00388	0.04	1
Solyc08g061520	Solyc08g061520.2.1	1..1395	0	-0.46	-1.38	0.00386	0.04	1
Solyc11g006680	Solyc11g006680.1.1	1..2799	0	-0.42	-1.34	0.00386	0.04	1
Solyc01g108910	Solyc01g108910.2.1	1..588	0	-0.73	-1.66	0.00385	0.04	1
Solyc05g007440	Solyc05g007440.2.1	1..1026	0	0.43	1.34	0.00385	0.04	1
Solyc02g093290	Solyc02g093290.2.1	1..1677	0	-0.42	-1.34	0.00384	0.04	1
Solyc11g045520	Solyc11g045520.1.1	1..1110	0	2.72	6.57	0.00383	0.04	1
Solyc01g080560	Solyc01g080560.1.1	1..1371	0	1.71	3.27	0.00382	0.04	1
Solyc02g089260	Solyc02g089260.2.1	1..15315	0	-0.49	-1.4	0.00381	0.04	1
Solyc04g080300	Solyc04g080300.2.1	1..921	0	-0.42	-1.34	0.0038	0.04	1
Solyc02g064950	Solyc02g064950.2.1	1..711	0	-0.43	-1.35	0.0038	0.04	1
Solyc06g076700	Solyc06g076700.1.1	1..1902	0	0.54	1.46	0.00379	0.04	1
Solyc10g006610	Solyc10g006610.2.1	1..1716	0	-0.46	-1.37	0.00379	0.04	1
Solyc05g014240	Solyc05g014240.2.1	1..2781	0	0.47	1.39	0.00378	0.04	1
Solyc12g095980	Solyc12g095980.1.1	1..840	0	1.04	2.05	0.00378	0.04	1
Solyc08g029190	Solyc08g029190.2.1	1..2010	0	0.46	1.37	0.00376	0.04	1
Solyc02g069680	Solyc02g069680.2.1	1..669	0	0.61	1.53	0.00376	0.04	1
Solyc07g016000	Solyc07g016000.1.1	1..891	0	-0.76	-1.7	0.00376	0.04	1
Solyc01g106400	Solyc01g106400.2.1	1..516	0	-0.54	-1.46	0.00375	0.04	1
Solyc04g007450	Solyc04g007450.2.1	1..1773	0	-0.47	-1.39	0.00375	0.04	1
Solyc04g015680	Solyc04g015680.2.1	1..2916	0	-0.47	-1.38	0.00375	0.04	1
Solyc04g009180	Solyc04g009180.1.1	1..801	0	0.51	1.43	0.00375	0.04	1
Solyc07g022840	Solyc07g022840.1.1	1..1122	0	-1.47	-2.77	0.00374	0.04	1
Solyc11g010580	Solyc11g010580.2.1	1..1023	0	0.6	1.51	0.00374	0.04	1
Solyc06g050230	Solyc06g050230.2.1	1..582	0	-0.44	-1.35	0.00373	0.04	1
Solyc03g114850	Solyc03g114850.2.1	1..798	0	0.85	1.8	0.00373	0.04	1
Solyc03g111650	Solyc03g111650.2.1	1..1908	0	-0.49	-1.41	0.00372	0.04	1
Solyc01g099590	Solyc01g099590.2.1	1..675	0	-0.71	-1.64	0.00372	0.04	1
Solyc03g025620	Solyc03g025620.2.1	1..531	0	-0.56	-1.47	0.00371	0.04	1
Solyc04g011810	Solyc04g011810.1.1	1..309	0	-1.91	-3.76	0.00371	0.04	1
Solyc08g069010	Solyc08g069010.2.1	1..1899	0	-0.47	-1.38	0.0037	0.04	1
Solyc04g081820	Solyc04g081820.2.1	1..1680	0	0.42	1.34	0.0037	0.04	1
Solyc07g008670	Solyc07g008670.2.1	1..2403	0	0.45	1.36	0.0037	0.04	1
Solyc04g076020	Solyc04g076020.2.1	1..2286	0	-0.46	-1.38	0.0037	0.04	1
Solyc11g067060	Solyc11g067060.1.1	1..717	0	-0.44	-1.35	0.00369	0.04	1
Solyc03g111160	Solyc03g111160.2.1	1..1119	0	-0.52	-1.43	0.00369	0.04	1
Solyc00g015740	Solyc00g015740.1.1	1..936	0	-1.75	-3.36	0.00368	0.04	1
Solyc02g032330	Solyc02g032330.2.1	1..1617	0	0.42	1.34	0.00368	0.04	1
Solyc02g083410	Solyc02g083410.2.1	1..2784	0	-0.46	-1.38	0.00367	0.04	1
Solyc01g109790	Solyc01g109790.2.1	1..1575	0	0.44	1.35	0.00367	0.04	1
Solyc05g012450	Solyc05g012450.2.1	1..1851	0	0.41	1.33	0.00367	0.04	1
Solyc12g011290	Solyc12g011290.1.1	1..3489	0	0.74	1.67	0.00367	0.04	1
Solyc10g085350	Solyc10g085350.1.1	1..339	0	0.61	1.53	0.00366	0.04	1
Solyc12g098590	Solyc12g098590.1.1	1..1413	0	-1.66	-3.17	0.00366	0.04	1
Solyc01g008230	Solyc01g008230.2.1	1..750	0	0.53	1.45	0.00366	0.04	1
Solyc09g059470	Solyc09g059470.2.1	1..1638	0	0.59	1.5	0.00365	0.04	1
Solyc08g005890	Solyc08g005890.2.1	1..1314	0	-0.67	-1.59	0.00365	0.04	1
Solyc04g058100	Solyc04g058100.2.1	1..219	0	-0.41	-1.33	0.00363	0.04	1
Solyc06g067890	Solyc06g067890.2.1	1..1905	0	0.51	1.43	0.00363	0.04	1
Solyc05g006620	Solyc05g006620.2.1	1..4275	0	0.59	1.51	0.00363	0.04	1
Solyc01g107010	Solyc01g107010.2.1	1..2067	0	-0.49	-1.4	0.00362	0.04	1
Solyc09g009550	Solyc09g009550.2.1	1..1047	0	-0.75	-1.69	0.0036	0.04	1
Solyc12g036670	Solyc12g036670.1.1	1..744	0	-0.92	-1.89	0.00359	0.04	1
Solyc08g080050	Solyc08g080050.2.1	1..927	0	-0.47	-1.39	0.00358	0.04	1
Solyc03g120470	Solyc03g120470.2.1	1..3795	0	0.42	1.34	0.00358	0.04	1
Solyc02g092340	Solyc02g092340.2.1	1..729	0	-1.18	-2.27	0.00358	0.04	1
Solyc06g008340	Solyc06g008340.2.1	1..825	0	0.64	1.56	0.00358	0.04	1
Solyc03g005160	Solyc03g005160.2.1	1..1977	0	1.54	2.91	0.00358	0.04	1
Solyc08g077370	Solyc08g077370.2.1	1..1005	0	-0.9	-1.87	0.00357	0.04	1
Solyc02g084030	Solyc02g084030.2.1	1..759	0	0.49	1.41	0.00357	0.04	1
Solyc02g093550	Solyc02g093550.2.1	1..861	0	-0.58	-1.5	0.00357	0.04	1
Solyc04g072130	Solyc04g072130.1.1	1..2184	0	1.78	3.44	0.00356	0.04	1
Solyc06g008220	Solyc06g008220.2.1	1..720	0	-0.46	-1.38	0.00356	0.04	1
Solyc03g082500	Solyc03g082500.2.1	1..1797	0	0.44	1.36	0.00355	0.04	1
Solyc11g010200	Solyc11g010200.1.1	1..810	0	0.45	1.36	0.00353	0.04	1
Solyc03g119540	Solyc03g119540.2.1	1..1227	0	-0.47	-1.38	0.00353	0.04	1
Solyc09g064310	Solyc09g064310.2.1	1..774	0	-0.68	-1.6	0.00353	0.04	1
Solyc02g063030	Solyc02g063030.2.1	1..972	0	0.5	1.41	0.00352	0.04	1
Solyc10g078890	Solyc10g078890.1.1	1..1017	0	-1.78	-3.44	0.00351	0.04	1
Solyc02g084670	Solyc02g084670.2.1	1..2652	0	-0.78	-1.72	0.00349	0.04	1
Solyc04g079120	Solyc04g079120.2.1	1..1287	0	0.44	1.36	0.00348	0.04	1
Solyc08g059800	Solyc08g059800.2.1	1..1380	0	0.41	1.33	0.00348	0.04	1
Solyc11g007190	Solyc11g007190.1.1	1..213	0	-1.53	-2.88	0.00348	0.04	1
Solyc02g089550	Solyc02g089550.2.1	1..1881	0	0.43	1.34	0.00348	0.04	1
Solyc03g111850	Solyc03g111850.2.1	1..1236	0	-0.42	-1.34	0.00348	0.04	1
Solyc05g046140	Solyc05g046140.2.1	1..453	0	2.2	4.61	0.00348	0.04	1
Solyc10g080180	Solyc10g080180.1.1	1..1500	0	0.4	1.32	0.00348	0.04	1
Solyc12g009610	Solyc12g009610.1.1	1..1971	0	-0.42	-1.34	0.00346	0.04	1
Solyc05g007090	Solyc05g007090.2.1	1..1176	0	-0.44	-1.36	0.00346	0.04	1
Solyc01g111770	Solyc01g111770.2.1	1..1500	0	0.46	1.38	0.00346	0.04	1
Solyc06g071740	Solyc06g071740.1.1	1..333	0	-2.03	-4.09	0.00345	0.04	1
Solyc01g091480	Solyc01g091480.2.1	1..2643	0	0.42	1.34	0.00344	0.04	1
Solyc01g099100	Solyc01g099100.2.1	1..2091	0	-0.42	-1.34	0.00344	0.04	1
Solyc02g084610	Solyc02g084610.1.1	1..1248	0	0.52	1.44	0.00343	0.04	1
Solyc10g078590	Solyc10g078590.1.1	1..747	0	-0.73	-1.66	0.00343	0.04	1
Solyc03g121300	Solyc03g121300.2.1	1..606	0	-1.13	-2.19	0.00342	0.04	1
Solyc01g007660	Solyc01g007660.2.1	1..1542	0	-0.43	-1.35	0.00342	0.04	1
Solyc05g047480	Solyc05g047480.1.1	1..264	0	-1.15	-2.22	0.00342	0.04	1
Solyc01g102720	Solyc01g102720.2.1	1..723	0	0.55	1.47	0.00341	0.04	1
Solyc06g048680	Solyc06g048680.1.1	1..555	0	-1.75	-3.36	0.00341	0.04	1
Solyc06g071560	Solyc06g071560.2.1	1..1485	0	-0.45	-1.36	0.00341	0.04	1
Solyc07g065220	Solyc07g065220.1.1	1..600	0	-0.51	-1.42	0.00339	0.04	1
Solyc08g067180	Solyc08g067180.2.1	1..186	0	0.72	1.65	0.00339	0.04	1
Solyc07g005060	Solyc07g005060.2.1	1..690	0	0.62	1.54	0.00339	0.04	1
Solyc09g007110	Solyc09g007110.2.1	1..2934	0	0.51	1.43	0.00336	0.03	1
Solyc09g098060	Solyc09g098060.2.1	1..1872	0	0.8	1.74	0.00335	0.03	1
Solyc04g081260	Solyc04g081260.2.1	1..2991	0	0.45	1.36	0.00335	0.03	1
Solyc05g013710	Solyc05g013710.2.1	1..825	0	-1.55	-2.93	0.00336	0.03	1
Solyc11g056400	Solyc11g056400.1.1	1..981	0	-1.19	-2.28	0.00336	0.03	1
Solyc01g067000	Solyc01g067000.2.1	1..945	0	0.56	1.48	0.00335	0.03	1
Solyc10g077110	Solyc10g077110.1.1	1..1119	0	0.43	1.34	0.00335	0.03	1
Solyc04g071500	Solyc04g071500.2.1	1..714	0	0.69	1.62	0.00334	0.03	1
Solyc11g064850	Solyc11g064850.1.1	1..1122	0	0.49	1.4	0.00334	0.03	1
Solyc06g007620	Solyc06g007620.2.1	1..540	0	0.41	1.33	0.00333	0.03	1
Solyc05g009080	Solyc05g009080.2.1	1..2103	0	-0.43	-1.35	0.00333	0.03	1
Solyc06g033900	Solyc06g033900.1.1	1..372	0	2.33	5.02	0.00333	0.03	1
Solyc12g038820	Solyc12g038820.1.1	1..753	0	-0.6	-1.52	0.00332	0.03	1
Solyc02g089560	Solyc02g089560.2.1	1..657	0	0.59	1.51	0.00331	0.03	1
Solyc04g082650	Solyc04g082650.2.1	1..1941	0	0.47	1.39	0.00331	0.03	1
Solyc12g032980	Solyc12g032980.1.1	1..396	0	-1.01	-2.01	0.00331	0.03	1
Solyc07g062500	Solyc07g062500.2.1	1..1545	0	-0.42	-1.33	0.0033	0.03	1
Solyc09g007940	Solyc09g007940.2.1	1..1023	0	0.51	1.43	0.00329	0.03	1
Solyc03g025710	Solyc03g025710.2.1	1..846	0	-0.98	-1.97	0.00329	0.03	1
Solyc01g091230	Solyc01g091230.2.1	1..2061	0	0.53	1.44	0.00329	0.03	1
Solyc02g093970	Solyc02g093970.2.1	1..2301	0	0.46	1.37	0.00329	0.03	1
Solyc03g006080	Solyc03g006080.2.1	1..3255	0	-1.17	-2.25	0.00328	0.03	1
Solyc05g007780	Solyc05g007780.2.1	1..582	0	-0.58	-1.5	0.00327	0.03	1
Solyc04g063210	Solyc04g063210.2.1	1..849	0	-0.63	-1.55	0.00327	0.03	1
Solyc08g077050	Solyc08g077050.2.1	1..576	0	-0.46	-1.38	0.00327	0.03	1
Solyc04g026200	Solyc04g026200.2.1	1..1314	0	-0.63	-1.54	0.00326	0.03	1
Solyc10g046930	Solyc10g046930.1.1	1..2301	0	0.46	1.38	0.00326	0.03	1
Solyc02g092350	Solyc02g092350.2.1	1..897	0	-0.91	-1.88	0.00325	0.03	1
Solyc03g006250	Solyc03g006250.2.1	1..1143	0	-0.65	-1.57	0.00325	0.03	1
Solyc02g014720	Solyc02g014720.2.1	1..897	0	-0.44	-1.36	0.00324	0.03	1
Solyc01g096660	Solyc01g096660.2.1	1..717	0	-0.5	-1.41	0.00323	0.03	1
Solyc01g081250	Solyc01g081250.2.1	1..285	0	-1.08	-2.11	0.00323	0.03	1
Solyc03g046340	Solyc03g046340.2.1	1..1971	0	-0.45	-1.37	0.00322	0.03	1
Solyc07g066100	Solyc07g066100.2.1	1..501	0	0.55	1.47	0.00321	0.03	1
Solyc06g007640	Solyc06g007640.2.1	1..1611	0	0.46	1.38	0.0032	0.03	1
Solyc11g006830	Solyc11g006830.1.1	1..981	0	0.89	1.85	0.0032	0.03	1
Solyc11g020720	Solyc11g020720.1.1	1..525	0	-0.58	-1.5	0.0032	0.03	1
Solyc10g008790	Solyc10g008790.2.1	1..915	0	-0.71	-1.63	0.0032	0.03	1
Solyc01g094360	Solyc01g094360.2.1	1..930	0	0.83	1.78	0.00318	0.03	1
Solyc04g017720	Solyc04g017720.2.1	1..345	0	-1.16	-2.23	0.00318	0.03	1
Solyc12g010050	Solyc12g010050.1.1	1..1119	0	0.55	1.47	0.00318	0.03	1
Solyc11g042460	Solyc11g042460.1.1	1..2853	0	0.44	1.35	0.00318	0.03	1
Solyc12g099000	Solyc12g099000.1.1	1..1182	0	0.58	1.5	0.00317	0.03	1
Solyc12g042010	Solyc12g042010.1.1	1..384	0	-1.8	-3.48	0.00317	0.03	1
Solyc08g083330	Solyc08g083330.2.1	1..1230	0	-0.48	-1.39	0.00316	0.03	1
Solyc02g093530	Solyc02g093530.2.1	1..636	0	-0.43	-1.35	0.00315	0.03	1
Solyc10g084760	Solyc10g084760.1.1	1..6132	0	-0.42	-1.34	0.00315	0.03	1
Solyc02g089980	Solyc02g089980.2.1	1..1506	0	0.53	1.45	0.00314	0.03	1
Solyc10g086280	Solyc10g086280.1.1	1..984	0	0.71	1.64	0.00314	0.03	1
Solyc06g060170	Solyc06g060170.2.1	1..1467	0	-0.5	-1.42	0.00314	0.03	1
Solyc01g097470	Solyc01g097470.2.1	1..687	0	0.8	1.74	0.00313	0.03	1
Solyc09g089630	Solyc09g089630.2.1	1..438	0	0.95	1.93	0.00312	0.03	1
Solyc02g066970	Solyc02g066970.1.1	1..324	0	1.09	2.12	0.00312	0.03	1
Solyc03g120780	Solyc03g120780.2.1	1..288	0	0.43	1.35	0.00311	0.03	1
Solyc04g080370	Solyc04g080370.2.1	1..1326	0	-0.43	-1.35	0.00311	0.03	1
Solyc12g038670	Solyc12g038670.1.1	1..1533	0	0.44	1.35	0.00311	0.03	1
Solyc08g008480	Solyc08g008480.2.1	1..960	0	-1.8	-3.48	0.00309	0.03	1
Solyc04g050950	Solyc04g050950.2.1	1..444	0	-0.9	-1.86	0.00308	0.03	1
Solyc07g065010	Solyc07g065010.2.1	1..1473	0	-0.49	-1.4	0.00308	0.03	1
Solyc08g074270	Solyc08g074270.2.1	1..1734	0	-0.49	-1.4	0.00307	0.03	1
Solyc02g080330	Solyc02g080330.2.1	1..1527	0	0.69	1.62	0.00307	0.03	1
Solyc10g075060	Solyc10g075060.1.1	1..345	0	0.77	1.7	0.00307	0.03	1
Solyc01g099600	Solyc01g099600.2.1	1..1128	0	0.45	1.37	0.00307	0.03	1
Solyc01g097810	Solyc01g097810.2.1	1..1767	0	-0.49	-1.4	0.00307	0.03	1
Solyc11g071750	Solyc11g071750.1.1	1..351	0	2.48	5.58	0.00307	0.03	1
Solyc11g066760	Solyc11g066760.1.1	1..1404	0	0.46	1.38	0.00307	0.03	1
Solyc00g017220	Solyc00g017220.1.1	1..795	0	1.21	2.31	0.00306	0.03	1
Solyc03g117800	Solyc03g117800.2.1	1..1926	0	-0.49	-1.4	0.00305	0.03	1
Solyc01g105000	Solyc01g105000.2.1	1..537	0	1.1	2.14	0.00305	0.03	1
Solyc09g047910	Solyc09g047910.2.1	1..1125	0	-0.72	-1.65	0.00305	0.03	1
Solyc06g053870	Solyc06g053870.2.1	1..1461	0	0.47	1.39	0.00303	0.03	1
Solyc09g075480	Solyc09g075480.2.1	1..3003	0	0.48	1.39	0.00302	0.03	1
Solyc10g061830	Solyc10g061830.1.1	1..192	0	-0.93	-1.9	0.00302	0.03	1
Solyc11g005560	Solyc11g005560.1.1	1..3261	0	0.44	1.36	0.00302	0.03	1
Solyc10g083900	Solyc10g083900.1.1	1..603	0	-0.75	-1.68	0.00301	0.03	1
Solyc08g060940	Solyc08g060940.1.1	1..1056	0	0.42	1.34	0.00301	0.03	1
Solyc08g042030	Solyc08g042030.1.1	1..2103	0	0.75	1.68	0.00301	0.03	1
Solyc07g006490	Solyc07g006490.2.1	1..432	0	-0.61	-1.52	0.003	0.03	1
Solyc01g108570	Solyc01g108570.2.1	1..933	0	-1.7	-3.25	0.00299	0.03	1
Solyc11g056320	Solyc11g056320.1.1	1..351	0	-1.35	-2.55	0.00298	0.03	1
Solyc01g049840	Solyc01g049840.1.1	1..663	0	0.89	1.85	0.00298	0.03	1
Solyc09g014760	Solyc09g014760.2.1	1..1227	0	-0.48	-1.39	0.00297	0.03	1
Solyc05g008930	Solyc05g008930.2.1	1..2241	0	-0.48	-1.39	0.00297	0.03	1
Solyc10g039270	Solyc10g039270.1.1	1..774	0	-0.56	-1.47	0.00297	0.03	1
Solyc10g006480	Solyc10g006480.1.1	1..1374	0	-0.5	-1.41	0.00296	0.03	1
Solyc03g118650	Solyc03g118650.2.1	1..1008	0	0.42	1.34	0.00295	0.03	1
Solyc01g097820	Solyc01g097820.2.1	1..753	0	-0.73	-1.66	0.00295	0.03	1
Solyc04g078060	Solyc04g078060.1.1	1..351	0	-0.68	-1.6	0.00295	0.03	1
Solyc09g065390	Solyc09g065390.1.1	1..555	0	-0.92	-1.89	0.00294	0.03	1
Solyc08g075910	Solyc08g075910.1.1	1..906	0	0.65	1.57	0.00293	0.03	1
Solyc02g080990	Solyc02g080990.1.1	1..1623	0	-0.48	-1.39	0.00293	0.03	1
Solyc02g084720	Solyc02g084720.2.1	1..2538	0	0.45	1.37	0.00291	0.03	1
Solyc06g070900	Solyc06g070900.2.1	1..1251	0	0.55	1.47	0.00291	0.03	1
Solyc09g055950	Solyc09g055950.1.1	1..441	0	-0.94	-1.92	0.00291	0.03	1
Solyc12g007110	Solyc12g007110.1.1	1..2058	0	0.46	1.38	0.00291	0.03	1
Solyc11g010430	Solyc11g010430.1.1	1..678	0	0.58	1.49	0.0029	0.03	1
Solyc06g083110	Solyc06g083110.1.1	1..669	0	-0.46	-1.37	0.0029	0.03	1
Solyc11g044450	Solyc11g044450.1.1	1..1035	0	-1.94	-3.83	0.00289	0.03	1
Solyc09g007180	Solyc09g007180.2.1	1..846	0	0.43	1.34	0.00289	0.03	1
Solyc04g005090	Solyc04g005090.2.1	1..843	0	-0.57	-1.49	0.00289	0.03	1
Solyc06g065370	Solyc06g065370.2.1	1..363	0	-0.45	-1.37	0.00289	0.03	1
Solyc05g014310	Solyc05g014310.2.1	1..681	0	-0.48	-1.4	0.00287	0.03	1
Solyc05g049970	Solyc05g049970.2.1	1..1131	0	-0.51	-1.43	0.00287	0.03	1
Solyc12g008840	Solyc12g008840.1.1	1..2175	0	-0.73	-1.66	0.00286	0.03	1
Solyc01g005150	Solyc01g005150.2.1	1..675	0	0.96	1.95	0.00286	0.03	1
Solyc08g080860	Solyc08g080860.2.1	1..771	0	-1	-2	0.00286	0.03	1
Solyc09g011830	Solyc09g011830.2.1	1..1014	0	-0.48	-1.39	0.00285	0.03	1
Solyc02g069750	Solyc02g069750.1.1	1..1422	0	-0.55	-1.47	0.00285	0.03	1
Solyc10g078240	Solyc10g078240.1.1	1..1530	0	0.49	1.4	0.00284	0.03	1
Solyc02g093340	Solyc02g093340.2.1	1..1170	0	0.43	1.35	0.00284	0.03	1
Solyc06g072830	Solyc06g072830.2.1	1..1368	0	0.56	1.48	0.00283	0.03	1
Solyc05g052520	Solyc05g052520.2.1	1..1191	0	-1.41	-2.66	0.00283	0.03	1
Solyc10g005640	Solyc10g005640.2.1	1..1671	0	0.62	1.53	0.00283	0.03	1
Solyc10g084930	Solyc10g084930.1.1	1..2154	0	-0.51	-1.43	0.00283	0.03	1
Solyc01g104230	Solyc01g104230.2.1	1..1062	0	0.96	1.94	0.00282	0.03	1
Solyc01g067280	Solyc01g067280.2.1	1..744	0	-0.69	-1.61	0.00281	0.03	1
Solyc10g039210	Solyc10g039210.2.1	1..1566	0	-0.8	-1.74	0.0028	0.03	1
Solyc02g089690	Solyc02g089690.2.1	1..1278	0	0.63	1.54	0.0028	0.03	1
Solyc11g069270	Solyc11g069270.1.1	1..2559	0	-0.51	-1.42	0.0028	0.03	1
Solyc06g007160	Solyc06g007160.2.1	1..1488	0	-0.57	-1.48	0.00279	0.03	1
Solyc02g069130	Solyc02g069130.2.1	1..648	0	-0.57	-1.48	0.00279	0.03	1
Solyc09g007060	Solyc09g007060.2.1	1..882	0	0.65	1.57	0.00279	0.03	1
Solyc10g007110	Solyc10g007110.2.1	1..1224	0	-0.66	-1.57	0.00278	0.03	1
Solyc09g075720	Solyc09g075720.2.1	1..1410	0	-0.82	-1.76	0.00278	0.03	1
Solyc03g033410	Solyc03g033410.2.1	1..447	0	-0.59	-1.51	0.00278	0.03	1
Solyc01g086660	Solyc01g086660.2.1	1..174	0	-3.15	-8.86	0.00278	0.03	1
Solyc05g054080	Solyc05g054080.2.1	1..2676	0	-0.46	-1.38	0.00278	0.03	1
Solyc08g006890	Solyc08g006890.2.1	1..1356	0	0.52	1.43	0.00277	0.03	1
Solyc08g080130	Solyc08g080130.2.1	1..2541	0	0.6	1.52	0.00277	0.03	1
Solyc05g051640	Solyc05g051640.2.1	1..3039	0	0.66	1.58	0.00276	0.03	1
Solyc09g060090	Solyc09g060090.2.1	1..1782	0	0.52	1.43	0.00275	0.03	1
Solyc05g044630	Solyc05g044630.2.1	1..699	0	-0.56	-1.48	0.00275	0.03	1
Solyc10g084120	Solyc10g084120.1.1	1..846	0	0.46	1.38	0.00275	0.03	1
Solyc01g044350	Solyc01g044350.2.1	1..894	0	-0.76	-1.7	0.00272	0.03	1
Solyc04g055120	Solyc04g055120.2.1	1..4035	0	-0.45	-1.36	0.00272	0.03	1
Solyc03g119060	Solyc03g119060.2.1	1..1899	0	-0.48	-1.4	0.00271	0.03	1
Solyc01g081490	Solyc01g081490.2.1	1..1842	0	-0.5	-1.41	0.00271	0.03	1
Solyc11g066380	Solyc11g066380.1.1	1..1599	0	0.47	1.38	0.00271	0.03	1
Solyc01g059870	Solyc01g059870.2.1	1..3396	0	0.47	1.39	0.0027	0.03	1
Solyc03g121120	Solyc03g121120.2.1	1..1767	0	-0.49	-1.4	0.00269	0.03	1
Solyc08g075240	Solyc08g075240.2.1	1..2331	0	0.54	1.46	0.00269	0.03	1
Solyc12g056210	Solyc12g056210.1.1	1..765	0	0.43	1.35	0.00268	0.03	1
Solyc11g071710	Solyc11g071710.1.1	1..477	0	-0.62	-1.53	0.00268	0.03	1
Solyc12g099110	Solyc12g099110.1.1	1..1251	0	-0.5	-1.41	0.00267	0.03	1
Solyc05g042150	Solyc05g042150.1.1	1..579	0	-1.83	-3.57	0.00267	0.03	1
Solyc02g091930	Solyc02g091930.2.1	1..807	0	-0.61	-1.53	0.00267	0.03	1
Solyc08g081400	Solyc08g081400.2.1	1..1935	0	-0.81	-1.76	0.00266	0.03	1
Solyc09g092380	Solyc09g092380.2.1	1..1458	0	0.55	1.47	0.00266	0.03	1
Solyc01g111740	Solyc01g111740.2.1	1..2190	0	0.62	1.53	0.00265	0.03	1
Solyc03g117670	Solyc03g117670.2.1	1..636	0	-0.5	-1.42	0.00265	0.03	1
Solyc05g051240	Solyc05g051240.1.1	1..1344	0	0.61	1.52	0.00263	0.03	1
Solyc03g005470	Solyc03g005470.2.1	1..477	0	0.44	1.36	0.00263	0.03	1
Solyc02g088660	Solyc02g088660.2.1	1..1383	0	0.62	1.54	0.00263	0.03	1
Solyc07g006590	Solyc07g006590.1.1	1..267	0	-1.15	-2.22	0.00263	0.03	1
Solyc06g082030	Solyc06g082030.2.1	1..1062	0	0.92	1.89	0.00262	0.03	1
Solyc00g230080	Solyc00g230080.1.1	1..357	0	-0.8	-1.74	0.00261	0.03	1
Solyc06g009370	Solyc06g009370.2.1	1..426	0	-1.84	-3.57	0.00261	0.03	1
Solyc09g066150	Solyc09g066150.1.1	1..1509	0	-0.73	-1.66	0.00261	0.03	1
Solyc03g121420	Solyc03g121420.2.1	1..825	0	-1.66	-3.17	0.00261	0.03	1
Solyc02g085100	Solyc02g085100.2.1	1..909	0	-0.46	-1.37	0.00261	0.03	1
Solyc06g036330	Solyc06g036330.1.1	1..981	0	-0.62	-1.54	0.0026	0.03	1
Solyc12g013540	Solyc12g013540.1.1	1..546	0	-0.44	-1.35	0.0026	0.03	1
Solyc02g070390	Solyc02g070390.2.1	1..1587	0	-0.52	-1.43	0.0026	0.03	1
Solyc12g095940	Solyc12g095940.1.1	1..387	0	0.97	1.97	0.0026	0.03	1
Solyc09g074260	Solyc09g074260.1.1	1..1188	0	-0.57	-1.48	0.0026	0.03	1
Solyc07g049730	Solyc07g049730.2.1	1..594	0	0.45	1.37	0.0026	0.03	1
Solyc02g070560	Solyc02g070560.2.1	1..1557	0	-0.45	-1.37	0.00259	0.03	1
Solyc06g036490	Solyc06g036490.1.1	1..3582	0	-0.74	-1.68	0.00258	0.03	1
Solyc11g005140	Solyc11g005140.1.1	1..1770	0	0.47	1.39	0.00257	0.03	1
Solyc04g049200	Solyc04g049200.1.1	1..291	0	0.61	1.53	0.00256	0.03	1
Solyc01g109090	Solyc01g109090.2.1	1..225	0	1.01	2.01	0.00255	0.03	1
Solyc06g051970	Solyc06g051970.2.1	1..645	0	-0.65	-1.57	0.00255	0.03	1
Solyc09g090960	Solyc09g090960.2.1	1..846	0	-0.5	-1.41	0.00255	0.03	1
Solyc12g096020	Solyc12g096020.1.1	1..1527	0	-0.45	-1.37	0.00254	0.03	1
Solyc11g062260	Solyc11g062260.1.1	1..741	0	0.6	1.52	0.00254	0.03	1
Solyc09g090700	Solyc09g090700.1.1	1..1569	0	-0.44	-1.35	0.00254	0.03	1
Solyc12g011130	Solyc12g011130.1.1	1..636	0	-0.45	-1.36	0.00254	0.03	1
Solyc02g088820	Solyc02g088820.2.1	1..1395	0	0.44	1.35	0.00254	0.03	1
Solyc03g005900	Solyc03g005900.2.1	1..1101	0	0.61	1.52	0.00253	0.03	1
Solyc02g089060	Solyc02g089060.2.1	1..1140	0	0.51	1.43	0.00253	0.03	1
Solyc05g015520	Solyc05g015520.2.1	1..1401	0	-0.51	-1.42	0.00253	0.03	1
Solyc11g056650	Solyc11g056650.1.1	1..1326	0	-0.53	-1.44	0.00252	0.03	1
Solyc08g080600	Solyc08g080600.1.1	1..228	0	-1.05	-2.07	0.00252	0.03	1
Solyc06g065570	Solyc06g065570.2.1	1..498	0	0.5	1.41	0.00252	0.03	1
Solyc07g040940	Solyc07g040940.2.1	1..2241	0	-0.7	-1.62	0.00252	0.03	1
Solyc07g064450	Solyc07g064450.2.1	1..1428	0	-0.89	-1.85	0.00252	0.03	1
Solyc11g072280	Solyc11g072280.1.1	1..2316	0	0.81	1.76	0.00251	0.03	1
Solyc08g068570	Solyc08g068570.2.1	1..1497	0	-0.47	-1.38	0.00251	0.03	1
Solyc04g055090	Solyc04g055090.1.1	1..1251	0	0.65	1.57	0.00251	0.03	1
Solyc09g064400	Solyc09g064400.1.1	1..138	0	-0.56	-1.48	0.0025	0.03	1
Solyc04g009530	Solyc04g009530.2.1	1..888	0	-0.55	-1.46	0.0025	0.03	1
Solyc04g056420	Solyc04g056420.1.1	1..822	0	1.3	2.46	0.0025	0.03	1
Solyc08g062440	Solyc08g062440.1.1	1..648	0	-1.75	-3.36	0.0025	0.03	1
Solyc10g055200	Solyc10g055200.1.1	1..585	0	0.88	1.84	0.0025	0.03	1
Solyc02g089990	Solyc02g089990.1.1	1..486	0	1	2.01	0.00251	0.03	1
Solyc03g124110	Solyc03g124110.1.1	1..663	0	3.06	8.34	0.0025	0.03	1
Solyc08g066460	Solyc08g066460.1.1	1..462	0	-1.3	-2.46	0.0025	0.03	1
Solyc07g007790	Solyc07g007790.2.1	1..3165	0	-0.45	-1.37	0.00249	0.03	1
Solyc11g006020	Solyc11g006020.1.1	1..483	0	-0.45	-1.37	0.00249	0.03	1
Solyc05g009120	Solyc05g009120.2.1	1..1173	0	1.55	2.93	0.00248	0.03	1
Solyc01g107190	Solyc01g107190.2.1	1..654	0	-0.65	-1.57	0.00248	0.03	1
Solyc07g008470	Solyc07g008470.2.1	1..348	0	-0.49	-1.41	0.00248	0.03	1
Solyc04g080430	Solyc04g080430.2.1	1..1938	0	-0.43	-1.34	0.00248	0.03	1
Solyc01g105510	Solyc01g105510.2.1	1..2190	0	0.93	1.9	0.00247	0.03	1
Solyc03g006870	Solyc03g006870.2.1	1..1899	0	-0.48	-1.4	0.00247	0.03	1
Solyc01g091690	Solyc01g091690.2.1	1..1911	0	0.72	1.65	0.00246	0.03	1
Solyc01g068630	Solyc01g068630.2.1	1..759	0	-1.63	-3.09	0.00247	0.03	1
Solyc01g079470	Solyc01g079470.2.1	1..375	0	-0.5	-1.41	0.00246	0.03	1
Solyc02g084370	Solyc02g084370.1.1	1..3384	0	0.78	1.72	0.00246	0.03	1
Solyc08g066810	Solyc08g066810.2.1	1..1686	0	-1.09	-2.13	0.00245	0.03	1
Solyc08g081260	Solyc08g081260.1.1	1..2994	0	0.55	1.46	0.00245	0.03	1
Solyc02g022850	Solyc02g022850.1.1	1..1626	0	0.76	1.69	0.00244	0.03	1
Solyc06g060830	Solyc06g060830.2.1	1..897	0	0.72	1.65	0.00243	0.03	1
Solyc06g084270	Solyc06g084270.2.1	1..1113	0	-0.46	-1.37	0.00243	0.03	1
Solyc09g015520	Solyc09g015520.2.1	1..2898	0	0.55	1.47	0.00242	0.03	1
Solyc01g080890	Solyc01g080890.2.1	1..246	0	0.93	1.91	0.00242	0.03	1
Solyc04g015450	Solyc04g015450.2.1	1..2046	0	-0.51	-1.42	0.00241	0.03	1
Solyc05g009880	Solyc05g009880.2.1	1..903	0	0.74	1.67	0.00241	0.03	1
Solyc12g056640	Solyc12g056640.1.1	1..984	0	0.44	1.36	0.00241	0.03	1
Solyc01g094290	Solyc01g094290.2.1	1..3597	0	-0.49	-1.41	0.0024	0.03	1
Solyc03g097270	Solyc03g097270.2.1	1..708	0	-0.42	-1.34	0.0024	0.03	1
Solyc04g081420	Solyc04g081420.2.1	1..1836	0	-0.58	-1.5	0.0024	0.03	1
Solyc09g056450	Solyc09g056450.2.1	1..1350	0	0.44	1.36	0.00239	0.03	1
Solyc07g006170	Solyc07g006170.2.1	1..1305	0	0.64	1.56	0.00239	0.03	1
Solyc00g102400	Solyc00g102400.2.1	1..2991	0	-0.98	-1.97	0.00239	0.03	1
Solyc04g025120	Solyc04g025120.1.1	1..156	0	-0.67	-1.59	0.00239	0.03	1
Solyc06g076090	Solyc06g076090.2.1	1..1134	0	0.43	1.35	0.00238	0.03	1
Solyc01g102950	Solyc01g102950.2.1	1..1830	0	-0.48	-1.4	0.00237	0.03	1
Solyc11g069280	Solyc11g069280.1.1	1..1029	0	-1.01	-2.01	0.00237	0.03	1
Solyc01g058190	Solyc01g058190.2.1	1..918	0	-0.49	-1.4	0.00236	0.03	1
Solyc01g098640	Solyc01g098640.2.1	1..870	0	-0.52	-1.44	0.00235	0.03	1
Solyc10g052630	Solyc10g052630.1.1	1..2430	0	-1.49	-2.81	0.00235	0.03	1
Solyc03g112280	Solyc03g112280.2.1	1..3135	0	-0.7	-1.62	0.00235	0.03	1
Solyc03g059170	Solyc03g059170.2.1	1..375	0	-0.46	-1.38	0.00234	0.03	1
Solyc08g066840	Solyc08g066840.2.1	1..744	0	0.58	1.49	0.00234	0.03	1
Solyc09g008390	Solyc09g008390.1.1	1..396	0	-1.13	-2.19	0.00233	0.03	1
Solyc07g007160	Solyc07g007160.2.1	1..597	0	-0.52	-1.44	0.00233	0.03	1
Solyc10g017930	Solyc10g017930.1.1	1..192	0	-1.13	-2.19	0.00231	0.03	1
Solyc02g084500	Solyc02g084500.2.1	1..684	0	-0.55	-1.46	0.00231	0.03	1
Solyc02g078100	Solyc02g078100.2.1	1..741	0	-6.48	-89.46	0.00231	0.03	1
Solyc10g074470	Solyc10g074470.1.1	1..2412	0	0.52	1.43	0.00231	0.03	1
Solyc03g046200	Solyc03g046200.1.1	1..2202	0	0.6	1.51	0.0023	0.03	1
Solyc01g095580	Solyc01g095580.2.1	1..1377	0	-0.55	-1.46	0.0023	0.03	1
Solyc11g006510	Solyc11g006510.1.1	1..630	0	-1.06	-2.09	0.0023	0.03	1
Solyc05g006510	Solyc05g006510.1.1	1..1158	0	1.17	2.24	0.00229	0.03	1
Solyc09g064320	Solyc09g064320.2.1	1..726	0	-0.58	-1.49	0.00229	0.03	1
Solyc04g008570	Solyc04g008570.2.1	1..1965	0	-0.49	-1.4	0.00229	0.03	1
Solyc05g012770	Solyc05g012770.2.1	1..1527	0	-0.5	-1.41	0.00229	0.03	1
Solyc11g069110	Solyc11g069110.1.1	1..279	0	1.53	2.89	0.00229	0.03	1
Solyc10g047520	Solyc10g047520.1.1	1..306	0	3.18	9.06	0.00228	0.03	1
Solyc06g082610	Solyc06g082610.2.1	1..1878	0	0.56	1.47	0.00228	0.03	1
Solyc03g121900	Solyc03g121900.1.1	1..321	0	1.45	2.73	0.00228	0.03	1
Solyc01g091800	Solyc01g091800.2.1	1..1098	0	-0.45	-1.37	0.00228	0.03	1
Solyc09g065540	Solyc09g065540.2.1	1..2205	0	0.83	1.77	0.00227	0.03	1
Solyc11g071870	Solyc11g071870.1.1	1..558	0	0.59	1.51	0.00227	0.03	1
Solyc01g081290	Solyc01g081290.2.1	1..4041	0	-0.51	-1.43	0.00227	0.03	1
Solyc06g082970	Solyc06g082970.2.1	1..636	0	-0.48	-1.39	0.00226	0.03	1
Solyc10g084400	Solyc10g084400.1.1	1..708	0	-0.63	-1.55	0.00226	0.03	1
Solyc07g066460	Solyc07g066460.2.1	1..702	0	-0.51	-1.42	0.00226	0.03	1
Solyc01g008110	Solyc01g008110.2.1	1..1464	0	0.46	1.38	0.00226	0.03	1
Solyc10g083540	Solyc10g083540.1.1	1..1779	0	0.56	1.48	0.00225	0.03	1
Solyc01g113620	Solyc01g113620.1.1	1..3648	0	-0.63	-1.55	0.00224	0.03	1
Solyc02g077980	Solyc02g077980.1.1	1..435	0	-2.58	-6	0.00224	0.03	1
Solyc10g086680	Solyc10g086680.1.1	1..705	0	-0.85	-1.8	0.00224	0.03	1
Solyc07g063460	Solyc07g063460.1.1	1..879	0	0.61	1.53	0.00223	0.03	1
Solyc03g044970	Solyc03g044970.1.1	1..246	0	0.51	1.42	0.00223	0.03	1
Solyc02g011760	Solyc02g011760.1.1	1..285	0	-1.39	-2.62	0.00223	0.03	1
Solyc10g005650	Solyc10g005650.2.1	1..2235	0	-0.45	-1.36	0.00222	0.03	1
Solyc03g020010	Solyc03g020010.1.1	1..618	0	-2.8	-6.97	0.00222	0.03	1
Solyc02g093160	Solyc02g093160.2.1	1..3165	0	0.52	1.43	0.00222	0.03	1
Solyc04g082090	Solyc04g082090.2.1	1..1224	0	-0.68	-1.61	0.00222	0.03	1
Solyc02g088610	Solyc02g088610.2.1	1..2943	0	-0.47	-1.38	0.00221	0.03	1
Solyc03g060510	Solyc03g060510.2.1	1..1329	0	-0.45	-1.37	0.00221	0.03	1
Solyc05g008530	Solyc05g008530.2.1	1..1056	0	-0.43	-1.35	0.00221	0.03	1
Solyc04g081290	Solyc04g081290.2.1	1..678	0	0.94	1.92	0.00221	0.03	1
Solyc08g081470	Solyc08g081470.2.1	1..318	0	1.42	2.68	0.0022	0.02	1
Solyc04g049240	Solyc04g049240.1.1	1..171	0	-1.24	-2.36	0.0022	0.02	1
Solyc02g081500	Solyc02g081500.2.1	1..1617	0	0.88	1.84	0.0022	0.02	1
Solyc07g052070	Solyc07g052070.1.1	1..1557	0	-1.26	-2.4	0.00219	0.02	1
Solyc09g074890	Solyc09g074890.1.1	1..357	0	0.91	1.88	0.00219	0.02	1
Solyc06g066030	Solyc06g066030.2.1	1..1428	0	0.45	1.36	0.00219	0.02	1
Solyc10g074720	Solyc10g074720.1.1	1..912	0	0.71	1.64	0.00218	0.02	1
Solyc10g081010	Solyc10g081010.1.1	1..1599	0	0.46	1.37	0.00218	0.02	1
Solyc03g120540	Solyc03g120540.2.1	1..594	0	-0.69	-1.61	0.00218	0.02	1
Solyc05g005680	Solyc05g005680.2.1	1..942	0	-1.7	-3.26	0.00217	0.02	1
Solyc12g044240	Solyc12g044240.1.1	1..285	0	1.08	2.12	0.00217	0.02	1
Solyc03g093310	Solyc03g093310.2.1	1..1503	0	1.01	2.02	0.00217	0.02	1
Solyc04g064750	Solyc04g064750.1.1	1..3237	0	-0.72	-1.65	0.00216	0.02	1
Solyc09g008040	Solyc09g008040.2.1	1..1692	0	-0.48	-1.4	0.00215	0.02	1
Solyc03g097560	Solyc03g097560.2.1	1..888	0	-1.64	-3.11	0.00215	0.02	1
Solyc09g055940	Solyc09g055940.2.1	1..1242	0	-0.58	-1.49	0.00215	0.02	1
Solyc02g092950	Solyc02g092950.2.1	1..1002	0	0.71	1.63	0.00215	0.02	1
Solyc08g062660	Solyc08g062660.2.1	1..675	0	0.46	1.38	0.00215	0.02	1
Solyc08g080070	Solyc08g080070.1.1	1..936	0	1.62	3.08	0.00214	0.02	1
Solyc01g112310	Solyc01g112310.2.1	1..1368	0	-0.53	-1.44	0.00214	0.02	1
Solyc06g076600	Solyc06g076600.1.1	1..1512	0	1.11	2.16	0.00214	0.02	1
Solyc03g118900	Solyc03g118900.1.1	1..1080	0	-0.82	-1.76	0.00213	0.02	1
Solyc01g107350	Solyc01g107350.2.1	1..1413	0	0.46	1.38	0.00213	0.02	1
Solyc09g089680	Solyc09g089680.2.1	1..1113	0	-0.73	-1.66	0.00213	0.02	1
Solyc02g030480	Solyc02g030480.2.1	1..1083	0	0.57	1.48	0.00213	0.02	1
Solyc09g089520	Solyc09g089520.2.1	1..351	0	3.23	9.37	0.00213	0.02	1
Solyc06g068910	Solyc06g068910.2.1	1..1905	0	0.6	1.52	0.00212	0.02	1
Solyc01g005910	Solyc01g005910.2.1	1..801	0	-0.56	-1.48	0.00212	0.02	1
Solyc09g010680	Solyc09g010680.2.1	1..1197	0	0.61	1.53	0.00212	0.02	1
Solyc01g107470	Solyc01g107470.2.1	1..249	0	-0.94	-1.92	0.00212	0.02	1
Solyc06g076480	Solyc06g076480.2.1	1..687	0	-0.5	-1.41	0.00211	0.02	1
Solyc01g080750	Solyc01g080750.2.1	1..891	0	0.84	1.8	0.00211	0.02	1
Solyc08g006100	Solyc08g006100.2.1	1..732	0	-2.33	-5.03	0.00211	0.02	1
Solyc06g071430	Solyc06g071430.2.1	1..1956	0	-0.52	-1.44	0.0021	0.02	1
Solyc01g098360	Solyc01g098360.1.1	1..159	0	-1.72	-3.3	0.0021	0.02	1
Solyc02g093170	Solyc02g093170.2.1	1..1035	0	-0.57	-1.48	0.0021	0.02	1
Solyc12g094600	Solyc12g094600.1.1	1..1278	0	0.92	1.9	0.0021	0.02	1
Solyc02g071140	Solyc02g071140.2.1	1..1275	0	-0.75	-1.68	0.00209	0.02	1
Solyc08g079740	Solyc08g079740.2.1	1..2649	0	0.59	1.51	0.00208	0.02	1
Solyc10g006470	Solyc10g006470.2.1	1..342	0	0.47	1.39	0.00208	0.02	1
Solyc02g031900	Solyc02g031900.1.1	1..279	0	6.73	106.21	0.00208	0.02	1
Solyc07g055560	Solyc07g055560.2.1	1..2277	0	-0.92	-1.9	0.00207	0.02	1
Solyc11g005760	Solyc11g005760.1.1	1..1710	0	1.01	2.02	0.00207	0.02	1
Solyc05g005130	Solyc05g005130.1.1	1..5043	0	-0.52	-1.44	0.00207	0.02	1
Solyc00g025290	Solyc00g025290.1.1	1..486	0	-1.29	-2.45	0.00205	0.02	1
Solyc04g072270	Solyc04g072270.1.1	1..1215	0	-1.08	-2.12	0.00205	0.02	1
Solyc08g028690	Solyc08g028690.2.1	1..837	0	-0.47	-1.39	0.00206	0.02	1
Solyc02g079360	Solyc02g079360.1.1	1..1158	0	-0.69	-1.61	0.00205	0.02	1
Solyc10g007360	Solyc10g007360.2.1	1..1449	0	-0.74	-1.67	0.00204	0.02	1
Solyc12g099400	Solyc12g099400.1.1	1..930	0	0.83	1.78	0.00204	0.02	1
Solyc02g076680	Solyc02g076680.2.1	1..2088	0	-0.52	-1.43	0.00204	0.02	1
Solyc03g118760	Solyc03g118760.2.1	1..1332	0	0.45	1.37	0.00204	0.02	1
Solyc00g110870	Solyc00g110870.2.1	1..1314	0	0.75	1.68	0.00203	0.02	1
Solyc09g008280	Solyc09g008280.1.1	1..1173	0	0.53	1.45	0.00203	0.02	1
Solyc08g080280	Solyc08g080280.2.1	1..1413	0	1.45	2.73	0.00203	0.02	1
Solyc02g078170	Solyc02g078170.1.1	1..2058	0	-0.61	-1.53	0.00203	0.02	1
Solyc03g112920	Solyc03g112920.1.1	1..531	0	1.18	2.26	0.00203	0.02	1
Solyc10g083790	Solyc10g083790.1.1	1..1644	0	-0.48	-1.4	0.00203	0.02	1
Solyc01g006560	Solyc01g006560.2.1	1..2709	0	-0.56	-1.47	0.00203	0.02	1
Solyc04g008710	Solyc04g008710.2.1	1..519	0	-0.44	-1.36	0.00203	0.02	1
Solyc07g063480	Solyc07g063480.2.1	1..915	0	0.54	1.46	0.00203	0.02	1
Solyc08g006740	Solyc08g006740.2.1	1..1398	0	1.51	2.85	0.00202	0.02	1
Solyc08g006050	Solyc08g006050.1.1	1..456	0	-0.56	-1.47	0.00202	0.02	1
Solyc08g076370	Solyc08g076370.2.1	1..2529	0	0.55	1.47	0.00202	0.02	1
Solyc01g088150	Solyc01g088150.2.1	1..1395	0	0.49	1.4	0.00202	0.02	1
Solyc08g082870	Solyc08g082870.2.1	1..1014	0	-0.78	-1.72	0.00201	0.02	1
Solyc05g014710	Solyc05g014710.2.1	1..1053	0	0.51	1.42	0.002	0.02	1
Solyc09g098170	Solyc09g098170.2.1	1..654	0	0.57	1.49	0.002	0.02	1
Solyc08g066600	Solyc08g066600.2.1	1..2997	0	0.44	1.36	0.002	0.02	1
Solyc11g005100	Solyc11g005100.1.1	1..2481	0	-0.5	-1.41	0.002	0.02	1
Solyc05g006900	Solyc05g006900.1.1	1..990	0	0.87	1.82	0.00199	0.02	1
Solyc07g055550	Solyc07g055550.1.1	1..1557	0	-1.11	-2.16	0.00199	0.02	1
Solyc07g006310	Solyc07g006310.1.1	1..183	0	0.82	1.76	0.00197	0.02	1
Solyc09g011580	Solyc09g011580.2.1	1..654	0	-0.95	-1.93	0.00197	0.02	1
Solyc03g078640	Solyc03g078640.1.1	1..1455	0	0.55	1.46	0.00196	0.02	1
Solyc10g075050	Solyc10g075050.1.1	1..351	0	0.64	1.56	0.00195	0.02	1
Solyc07g053480	Solyc07g053480.2.1	1..654	0	0.54	1.45	0.00195	0.02	1
Solyc11g006650	Solyc11g006650.1.1	1..2535	0	0.83	1.78	0.00195	0.02	1
Solyc10g085390	Solyc10g085390.1.1	1..1767	0	-0.63	-1.54	0.00195	0.02	1
Solyc03g058900	Solyc03g058900.1.1	1..588	0	1.34	2.53	0.00195	0.02	1
Solyc05g013140	Solyc05g013140.2.1	1..1512	0	0.59	1.5	0.00193	0.02	1
Solyc04g079300	Solyc04g079300.2.1	1..3033	0	-0.55	-1.46	0.00193	0.02	1
Solyc01g091550	Solyc01g091550.2.1	1..540	0	-0.57	-1.48	0.00193	0.02	1
Solyc08g081190	Solyc08g081190.2.1	1..861	0	0.52	1.43	0.00192	0.02	1
Solyc02g067830	Solyc02g067830.2.1	1..1884	0	0.49	1.4	0.00192	0.02	1
Solyc07g063850	Solyc07g063850.2.1	1..1824	0	-0.66	-1.59	0.00192	0.02	1
Solyc03g006300	Solyc03g006300.1.1	1..2988	0	0.69	1.62	0.00192	0.02	1
Solyc07g066030	Solyc07g066030.2.1	1..5442	0	-0.47	-1.39	0.00191	0.02	1
Solyc06g065620	Solyc06g065620.1.1	1..1419	0	0.66	1.58	0.00191	0.02	1
Solyc11g020640	Solyc11g020640.1.1	1..870	0	-2.86	-7.26	0.00191	0.02	1
Solyc08g076990	Solyc08g076990.2.1	1..1317	0	-0.49	-1.4	0.0019	0.02	1
Solyc04g080170	Solyc04g080170.2.1	1..3252	0	-0.46	-1.37	0.0019	0.02	1
Solyc01g091160	Solyc01g091160.2.1	1..1017	0	-0.53	-1.44	0.00189	0.02	1
Solyc10g076460	Solyc10g076460.1.1	1..909	0	-1.2	-2.3	0.00189	0.02	1
Solyc01g110160	Solyc01g110160.2.1	1..987	0	-0.59	-1.5	0.00189	0.02	1
Solyc08g078950	Solyc08g078950.2.1	1..1773	0	0.67	1.59	0.00189	0.02	1
Solyc09g092590	Solyc09g092590.1.1	1..1494	0	-1.63	-3.09	0.00189	0.02	1
Solyc02g023950	Solyc02g023950.2.1	1..3156	0	0.52	1.44	0.00188	0.02	1
Solyc06g007330	Solyc06g007330.2.1	1..714	0	-0.56	-1.48	0.00187	0.02	1
Solyc04g014370	Solyc04g014370.2.1	1..666	0	0.47	1.39	0.00186	0.02	1
Solyc09g097770	Solyc09g097770.2.1	1..267	0	-0.6	-1.51	0.00186	0.02	1
Solyc09g089580	Solyc09g089580.2.1	1..1092	0	-0.98	-1.98	0.00185	0.02	1
Solyc08g007610	Solyc08g007610.1.1	1..2304	0	1.35	2.54	0.00185	0.02	1
Solyc06g005070	Solyc06g005070.1.1	1..948	0	-1.79	-3.46	0.00185	0.02	1
Solyc01g087590	Solyc01g087590.2.1	1..1494	0	1.07	2.1	0.00185	0.02	1
Solyc07g006760	Solyc07g006760.2.1	1..3252	0	-0.48	-1.4	0.00185	0.02	1
Solyc03g034320	Solyc03g034320.2.1	1..1275	0	0.85	1.81	0.00185	0.02	1
Solyc04g079730	Solyc04g079730.1.1	1..1605	0	1.25	2.39	0.00184	0.02	1
Solyc12g044410	Solyc12g044410.1.1	1..2514	0	0.47	1.38	0.00184	0.02	1
Solyc05g010400	Solyc05g010400.2.1	1..1866	0	0.48	1.39	0.00184	0.02	1
Solyc10g083440	Solyc10g083440.1.1	1..1344	0	1.59	3.02	0.00184	0.02	1
Solyc04g077400	Solyc04g077400.2.1	1..2160	0	-0.83	-1.78	0.00183	0.02	1
Solyc12g044610	Solyc12g044610.1.1	1..1128	0	-0.49	-1.4	0.00184	0.02	1
Solyc09g010830	Solyc09g010830.2.1	1..5922	0	-0.44	-1.36	0.00183	0.02	1
Solyc03g005330	Solyc03g005330.1.1	1..1287	0	-0.93	-1.91	0.00183	0.02	1
Solyc10g005870	Solyc10g005870.2.1	1..642	0	-0.53	-1.45	0.00183	0.02	1
Solyc06g061010	Solyc06g061010.2.1	1..411	0	1.33	2.52	0.00182	0.02	1
Solyc09g083120	Solyc09g083120.2.1	1..2019	0	-0.72	-1.65	0.00182	0.02	1
Solyc03g019680	Solyc03g019680.2.1	1..1656	0	-0.51	-1.42	0.00182	0.02	1
Solyc03g113940	Solyc03g113940.2.1	1..1212	0	1.39	2.61	0.00182	0.02	1
Solyc11g012020	Solyc11g012020.1.1	1..1644	0	0.79	1.73	0.00182	0.02	1
Solyc10g050210	Solyc10g050210.1.1	1..1167	0	-1.04	-2.05	0.00182	0.02	1
Solyc10g078700	Solyc10g078700.1.1	1..1119	0	0.8	1.74	0.00182	0.02	1
Solyc00g015750	Solyc00g015750.1.1	1..948	0	-1.7	-3.26	0.00182	0.02	1
Solyc08g077200	Solyc08g077200.2.1	1..1194	0	-0.5	-1.41	0.00182	0.02	1
Solyc06g076790	Solyc06g076790.1.1	1..321	0	-0.56	-1.47	0.00181	0.02	1
Solyc11g013490	Solyc11g013490.1.1	1..1191	0	0.47	1.39	0.00181	0.02	1
Solyc07g052440	Solyc07g052440.2.1	1..501	0	0.75	1.69	0.00181	0.02	1
Solyc06g008050	Solyc06g008050.2.1	1..1236	0	1.27	2.41	0.00181	0.02	1
Solyc02g062900	Solyc02g062900.2.1	1..306	0	-1.42	-2.68	0.0018	0.02	1
Solyc04g079830	Solyc04g079830.2.1	1..2079	0	-0.48	-1.4	0.0018	0.02	1
Solyc12g010380	Solyc12g010380.1.1	1..1821	0	-0.46	-1.38	0.0018	0.02	1
Solyc02g081330	Solyc02g081330.2.1	1..1317	0	-0.51	-1.43	0.0018	0.02	1
Solyc07g042190	Solyc07g042190.2.1	1..708	0	-0.67	-1.59	0.00179	0.02	1
Solyc03g093690	Solyc03g093690.2.1	1..774	0	-0.44	-1.36	0.00179	0.02	1
Solyc01g105420	Solyc01g105420.2.1	1..486	0	-0.66	-1.58	0.00179	0.02	1
Solyc07g006650	Solyc07g006650.2.1	1..1197	0	-0.56	-1.47	0.00178	0.02	1
Solyc01g108560	Solyc01g108560.2.1	1..906	0	-2	-4	0.00178	0.02	1
Solyc11g020610	Solyc11g020610.1.1	1..1608	0	0.43	1.35	0.00178	0.02	1
Solyc03g118200	Solyc03g118200.2.1	1..1743	0	0.49	1.41	0.00178	0.02	1
Solyc06g053530	Solyc06g053530.2.1	1..2130	0	0.47	1.39	0.00178	0.02	1
Solyc01g096360	Solyc01g096360.2.1	1..1488	0	0.46	1.38	0.00177	0.02	1
Solyc07g005680	Solyc07g005680.2.1	1..1398	0	0.67	1.59	0.00177	0.02	1
Solyc10g018560	Solyc10g018560.1.1	1..771	0	1.52	2.87	0.00177	0.02	1
Solyc03g117420	Solyc03g117420.2.1	1..1821	0	-0.64	-1.56	0.00177	0.02	1
Solyc03g083420	Solyc03g083420.2.1	1..2013	0	-0.53	-1.44	0.00177	0.02	1
Solyc06g011400	Solyc06g011400.2.1	1..1590	0	-0.53	-1.44	0.00176	0.02	1
Solyc07g021380	Solyc07g021380.1.1	1..366	0	-0.8	-1.74	0.00176	0.02	1
Solyc06g083710	Solyc06g083710.1.1	1..2466	0	0.88	1.84	0.00175	0.02	1
Solyc07g043240	Solyc07g043240.2.1	1..1170	0	1.05	2.07	0.00175	0.02	1
Solyc10g076830	Solyc10g076830.1.1	1..1671	0	0.84	1.79	0.00175	0.02	1
Solyc09g013110	Solyc09g013110.2.1	1..630	0	0.6	1.52	0.00174	0.02	1
Solyc10g044690	Solyc10g044690.1.1	1..954	0	-2.85	-7.21	0.00174	0.02	1
Solyc01g067380	Solyc01g067380.2.1	1..810	0	-0.67	-1.59	0.00174	0.02	1
Solyc12g014130	Solyc12g014130.1.1	1..786	0	1.31	2.47	0.00174	0.02	1
Solyc07g008300	Solyc07g008300.1.1	1..1233	0	-0.72	-1.65	0.00174	0.02	1
Solyc02g086480	Solyc02g086480.1.1	1..450	0	1.98	3.96	0.00173	0.02	1
Solyc08g068320	Solyc08g068320.2.1	1..3117	0	0.49	1.41	0.00173	0.02	1
Solyc06g059920	Solyc06g059920.1.1	1..255	0	-4.03	-16.35	0.00172	0.02	1
Solyc11g071370	Solyc11g071370.1.1	1..1524	0	-0.86	-1.82	0.00172	0.02	1
Solyc10g009510	Solyc10g009510.1.1	1..291	0	-0.77	-1.71	0.00172	0.02	1
Solyc09g082830	Solyc09g082830.2.1	1..2949	0	0.51	1.43	0.00172	0.02	1
Solyc03g078720	Solyc03g078720.2.1	1..681	0	-1.5	-2.82	0.00171	0.02	1
Solyc04g026380	Solyc04g026380.2.1	1..708	0	0.48	1.39	0.00171	0.02	1
Solyc12g043030	Solyc12g043030.1.1	1..618	0	0.87	1.83	0.00171	0.02	1
Solyc08g005880	Solyc08g005880.2.1	1..1605	0	-1.91	-3.77	0.0017	0.02	1
Solyc01g091200	Solyc01g091200.2.1	1..1308	0	0.45	1.37	0.0017	0.02	1
Solyc01g096560	Solyc01g096560.1.1	1..2211	0	1	1.99	0.0017	0.02	1
Solyc06g065920	Solyc06g065920.2.1	1..1125	0	0.65	1.57	0.0017	0.02	1
Solyc04g057940	Solyc04g057940.2.1	1..4449	0	-1.42	-2.68	0.00169	0.02	1
Solyc01g010700	Solyc01g010700.2.1	1..1335	0	-0.66	-1.58	0.00169	0.02	1
Solyc09g050020	Solyc09g050020.1.1	1..1095	0	-1.23	-2.34	0.00169	0.02	1
Solyc08g079430	Solyc08g079430.2.1	1..2166	0	-0.92	-1.9	0.00168	0.02	1
Solyc02g065470	Solyc02g065470.1.1	1..543	0	0.83	1.77	0.00168	0.02	1
Solyc12g014070	Solyc12g014070.1.1	1..1608	0	-0.5	-1.41	0.00168	0.02	1
Solyc03g044470	Solyc03g044470.2.1	1..945	0	-0.48	-1.4	0.00168	0.02	1
Solyc07g047770	Solyc07g047770.2.1	1..3708	0	-0.49	-1.4	0.00167	0.02	1
Solyc04g081230	Solyc04g081230.2.1	1..1599	0	-0.59	-1.51	0.00167	0.02	1
Solyc07g064080	Solyc07g064080.2.1	1..3522	0	0.46	1.38	0.00167	0.02	1
Solyc04g074480	Solyc04g074480.2.1	1..1626	0	0.48	1.4	0.00167	0.02	1
Solyc10g005830	Solyc10g005830.2.1	1..765	0	-0.51	-1.42	0.00167	0.02	1
Solyc02g087880	Solyc02g087880.2.1	1..1353	0	0.53	1.44	0.00167	0.02	1
Solyc12g008580	Solyc12g008580.1.1	1..1491	0	0.52	1.43	0.00166	0.02	1
Solyc02g083860	Solyc02g083860.2.1	1..1089	0	1.18	2.27	0.00166	0.02	1
Solyc04g009030	Solyc04g009030.2.1	1..1200	0	-0.55	-1.46	0.00166	0.02	1
Solyc02g076930	Solyc02g076930.1.1	1..1284	0	1.02	2.02	0.00166	0.02	1
Solyc12g055840	Solyc12g055840.1.1	1..1269	0	0.56	1.47	0.00165	0.02	1
Solyc12g096280	Solyc12g096280.1.1	1..726	0	-0.86	-1.82	0.00164	0.02	1
Solyc11g056670	Solyc11g056670.1.1	1..1434	0	1.15	2.22	0.00164	0.02	1
Solyc04g005660	Solyc04g005660.2.1	1..288	0	1.24	2.37	0.00164	0.02	1
Solyc03g019660	Solyc03g019660.2.1	1..675	0	-0.65	-1.56	0.00164	0.02	1
Solyc11g071310	Solyc11g071310.1.1	1..1434	0	0.47	1.39	0.00163	0.02	1
Solyc06g006110	Solyc06g006110.2.1	1..1272	0	-1.08	-2.12	0.00163	0.02	1
Solyc04g071520	Solyc04g071520.2.1	1..735	0	1.81	3.5	0.00163	0.02	1
Solyc01g006890	Solyc01g006890.2.1	1..2298	0	0.54	1.46	0.00163	0.02	1
Solyc02g020980	Solyc02g020980.2.1	1..2865	0	-0.48	-1.39	0.00163	0.02	1
Solyc08g066650	Solyc08g066650.2.1	1..1674	0	-2.09	-4.27	0.00162	0.02	1
Solyc01g098720	Solyc01g098720.2.1	1..987	0	1	2.01	0.00162	0.02	1
Solyc12g098500	Solyc12g098500.1.1	1..1458	0	0.55	1.47	0.00162	0.02	1
Solyc11g017240	Solyc11g017240.1.1	1..768	0	-0.66	-1.58	0.00161	0.02	1
Solyc03g118510	Solyc03g118510.2.1	1..1986	0	0.49	1.4	0.00161	0.02	1
Solyc02g081690	Solyc02g081690.1.1	1..1446	0	-0.58	-1.5	0.00161	0.02	1
Solyc04g072920	Solyc04g072920.2.1	1..1098	0	0.79	1.73	0.00161	0.02	1
Solyc02g032940	Solyc02g032940.2.1	1..1611	0	0.51	1.43	0.00161	0.02	1
Solyc02g094180	Solyc02g094180.2.1	1..978	0	1.67	3.19	0.0016	0.02	1
Solyc06g062950	Solyc06g062950.1.1	1..2331	0	-0.46	-1.38	0.0016	0.02	1
Solyc05g016330	Solyc05g016330.2.1	1..1737	0	-0.49	-1.4	0.00159	0.02	1
Solyc08g006790	Solyc08g006790.2.1	1..525	0	0.82	1.76	0.00159	0.02	1
Solyc01g079580	Solyc01g079580.2.1	1..1851	0	0.49	1.4	0.00159	0.02	1
Solyc12g040700	Solyc12g040700.1.1	1..771	0	2.45	5.47	0.00159	0.02	1
Solyc03g096540	Solyc03g096540.2.1	1..555	0	0.94	1.92	0.00159	0.02	1
Solyc05g007080	Solyc05g007080.2.1	1..1371	0	-2.8	-6.97	0.00158	0.02	1
Solyc01g088400	Solyc01g088400.2.1	1..1887	0	0.48	1.39	0.00158	0.02	1
Solyc10g080480	Solyc10g080480.1.1	1..870	0	0.47	1.39	0.00158	0.02	1
Solyc05g014560	Solyc05g014560.2.1	1..969	0	0.61	1.52	0.00157	0.02	1
Solyc09g082200	Solyc09g082200.2.1	1..1668	0	-0.47	-1.38	0.00157	0.02	1
Solyc01g010690	Solyc01g010690.1.1	1..1143	0	1.12	2.17	0.00157	0.02	1
Solyc09g074360	Solyc09g074360.2.1	1..1311	0	0.46	1.38	0.00157	0.02	1
Solyc12g006750	Solyc12g006750.1.1	1..252	0	2.64	6.24	0.00157	0.02	1
Solyc12g027720	Solyc12g027720.1.1	1..183	0	-1.02	-2.03	0.00156	0.02	1
Solyc05g050250	Solyc05g050250.1.1	1..294	0	-0.69	-1.61	0.00156	0.02	1
Solyc01g111950	Solyc01g111950.2.1	1..1695	0	0.82	1.76	0.00155	0.02	1
Solyc03g123610	Solyc03g123610.2.1	1..1821	0	-0.49	-1.41	0.00155	0.02	1
Solyc12g009000	Solyc12g009000.1.1	1..1455	0	2.04	4.11	0.00155	0.02	1
Solyc06g083270	Solyc06g083270.2.1	1..825	0	-0.66	-1.58	0.00155	0.02	1
Solyc05g005010	Solyc05g005010.2.1	1..1326	0	0.53	1.44	0.00154	0.02	1
Solyc11g044470	Solyc11g044470.1.1	1..786	0	0.52	1.43	0.00154	0.02	1
Solyc07g038120	Solyc07g038120.1.1	1..1290	0	-0.76	-1.7	0.00154	0.02	1
Solyc03g117690	Solyc03g117690.2.1	1..1431	0	0.57	1.49	0.00153	0.02	1
Solyc12g096770	Solyc12g096770.1.1	1..1326	0	1.36	2.57	0.00153	0.02	1
Solyc01g093960	Solyc01g093960.2.1	1..759	0	0.69	1.61	0.00153	0.02	1
Solyc04g080640	Solyc04g080640.1.1	1..804	0	-0.68	-1.6	0.00153	0.02	1
Solyc01g068030	Solyc01g068030.2.1	1..714	0	-0.48	-1.4	0.00153	0.02	1
Solyc01g097140	Solyc01g097140.2.1	1..399	0	-0.52	-1.44	0.00153	0.02	1
Solyc01g067730	Solyc01g067730.2.1	1..411	0	0.52	1.43	0.00153	0.02	1
Solyc09g011590	Solyc09g011590.2.1	1..654	0	-0.91	-1.88	0.00152	0.02	1
Solyc02g077510	Solyc02g077510.2.1	1..816	0	-1.35	-2.55	0.00152	0.02	1
Solyc02g062910	Solyc02g062910.1.1	1..1251	0	0.54	1.45	0.00152	0.02	1
Solyc04g077190	Solyc04g077190.2.1	1..3435	0	0.56	1.47	0.00152	0.02	1
Solyc05g006220	Solyc05g006220.2.1	1..1335	0	-1.33	-2.52	0.00151	0.02	1
Solyc08g065190	Solyc08g065190.2.1	1..1224	0	0.51	1.43	0.00152	0.02	1
Solyc10g080620	Solyc10g080620.1.1	1..171	0	-0.69	-1.62	0.00152	0.02	1
Solyc02g086590	Solyc02g086590.2.1	1..1995	0	-0.73	-1.65	0.00151	0.02	1
Solyc05g032660	Solyc05g032660.2.1	1..1041	0	-0.48	-1.39	0.00151	0.02	1
Solyc12g036120	Solyc12g036120.1.1	1..1134	0	-0.71	-1.64	0.00151	0.02	1
Solyc03g083130	Solyc03g083130.1.1	1..3954	0	0.47	1.39	0.0015	0.02	1
Solyc02g005210	Solyc02g005210.2.1	1..777	0	-0.49	-1.41	0.0015	0.02	1
Solyc03g112330	Solyc03g112330.2.1	1..657	0	-0.94	-1.92	0.0015	0.02	1
Solyc01g067460	Solyc01g067460.1.1	1..309	0	-1.17	-2.25	0.0015	0.02	1
Solyc03g082740	Solyc03g082740.2.1	1..321	0	-0.67	-1.59	0.00149	0.02	1
Solyc02g080230	Solyc02g080230.2.1	1..672	0	0.8	1.75	0.00149	0.02	1
Solyc09g064720	Solyc09g064720.2.1	1..720	0	-0.45	-1.37	0.00149	0.02	1
Solyc07g065140	Solyc07g065140.2.1	1..1575	0	0.55	1.46	0.00149	0.02	1
Solyc08g082750	Solyc08g082750.2.1	1..4836	0	-0.47	-1.38	0.00149	0.02	1
Solyc01g100520	Solyc01g100520.2.1	1..900	0	-0.5	-1.41	0.00148	0.02	1
Solyc06g084510	Solyc06g084510.2.1	1..843	0	-0.66	-1.58	0.00148	0.02	1
Solyc10g047050	Solyc10g047050.1.1	1..2316	0	-0.45	-1.36	0.00148	0.02	1
Solyc12g011320	Solyc12g011320.1.1	1..660	0	-1.5	-2.84	0.00148	0.02	1
Solyc02g079750	Solyc02g079750.2.1	1..606	0	0.51	1.42	0.00148	0.02	1
Solyc09g008650	Solyc09g008650.2.1	1..699	0	-0.47	-1.39	0.00148	0.02	1
Solyc07g021700	Solyc07g021700.2.1	1..1065	0	0.49	1.4	0.00147	0.02	1
Solyc10g080240	Solyc10g080240.1.1	1..153	0	-2.14	-4.42	0.00147	0.02	1
Solyc11g012660	Solyc11g012660.1.1	1..1683	0	0.99	1.99	0.00146	0.02	1
Solyc09g092640	Solyc09g092640.2.1	1..1476	0	-0.89	-1.85	0.00146	0.02	1
Solyc11g007950	Solyc11g007950.1.1	1..639	0	-1.19	-2.28	0.00146	0.02	1
Solyc10g007480	Solyc10g007480.2.1	1..1773	0	0.48	1.4	0.00146	0.02	1
Solyc04g014570	Solyc04g014570.2.1	1..1797	0	0.49	1.4	0.00146	0.02	1
Solyc01g106010	Solyc01g106010.2.1	1..1110	0	-0.56	-1.47	0.00146	0.02	1
Solyc06g036260	Solyc06g036260.2.1	1..930	0	0.72	1.65	0.00145	0.02	1
Solyc09g092600	Solyc09g092600.2.1	1..1488	0	-1.32	-2.5	0.00144	0.02	1
Solyc11g071190	Solyc11g071190.1.1	1..456	0	-1.23	-2.34	0.00144	0.02	1
Solyc01g080870	Solyc01g080870.2.1	1..1803	0	-0.89	-1.85	0.00144	0.02	1
Solyc04g025940	Solyc04g025940.2.1	1..2574	0	-0.46	-1.37	0.00144	0.02	1
Solyc11g005090	Solyc11g005090.1.1	1..1473	0	0.73	1.66	0.00144	0.02	1
Solyc02g037640	Solyc02g037640.1.1	1..852	0	-1.24	-2.36	0.00144	0.02	1
Solyc09g007420	Solyc09g007420.2.1	1..1113	0	1.31	2.47	0.00144	0.02	1
Solyc08g075260	Solyc08g075260.1.1	1..366	0	0.83	1.78	0.00144	0.02	1
Solyc10g011660	Solyc10g011660.2.1	1..1743	0	-0.57	-1.49	0.00144	0.02	1
Solyc02g071610	Solyc02g071610.2.1	1..1104	0	0.5	1.41	0.00144	0.02	1
Solyc02g087230	Solyc02g087230.2.1	1..450	0	-0.47	-1.39	0.00144	0.02	1
Solyc07g055780	Solyc07g055780.2.1	1..1050	0	0.8	1.74	0.00144	0.02	1
Solyc02g032950	Solyc02g032950.2.1	1..1497	0	-1.4	-2.63	0.00143	0.02	1
Solyc08g077130	Solyc08g077130.2.1	1..111	0	-0.58	-1.5	0.00143	0.02	1
Solyc01g008790	Solyc01g008790.2.1	1..1344	0	-0.61	-1.53	0.00143	0.02	1
Solyc01g109040	Solyc01g109040.2.1	1..363	0	-0.54	-1.46	0.00143	0.02	1
Solyc01g107850	Solyc01g107850.2.1	1..327	0	-1.13	-2.19	0.00142	0.02	1
Solyc09g018500	Solyc09g018500.1.1	1..534	0	1.25	2.38	0.00142	0.02	1
Solyc04g074400	Solyc04g074400.1.1	1..930	0	0.82	1.76	0.00142	0.02	1
Solyc05g010670	Solyc05g010670.2.1	1..2364	0	-0.64	-1.56	0.00142	0.02	1
Solyc04g006970	Solyc04g006970.2.1	1..3153	0	-0.52	-1.44	0.00142	0.02	1
Solyc00g244290	Solyc00g244290.1.1	1..492	0	-0.98	-1.97	0.00142	0.02	1
Solyc01g109720	Solyc01g109720.2.1	1..888	0	0.88	1.84	0.00141	0.02	1
Solyc09g014160	Solyc09g014160.1.1	1..1980	0	0.75	1.68	0.00141	0.02	1
Solyc05g009330	Solyc05g009330.2.1	1..573	0	0.61	1.53	0.00141	0.02	1
Solyc05g018650	Solyc05g018650.2.1	1..1584	0	-0.48	-1.39	0.0014	0.02	1
Solyc11g006330	Solyc11g006330.1.1	1..282	0	2.6	6.08	0.0014	0.02	1
Solyc12g006770	Solyc12g006770.1.1	1..252	0	1.82	3.52	0.0014	0.02	1
Solyc08g080360	Solyc08g080360.2.1	1..870	0	-0.66	-1.58	0.0014	0.02	1
Solyc02g091000	Solyc02g091000.2.1	1..960	0	0.79	1.73	0.0014	0.02	1
Solyc04g010060	Solyc04g010060.2.1	1..312	0	-0.85	-1.8	0.00139	0.02	1
Solyc07g006910	Solyc07g006910.2.1	1..1029	0	-0.47	-1.38	0.00139	0.02	1
Solyc09g055930	Solyc09g055930.2.1	1..1755	0	0.56	1.47	0.00138	0.02	1
Solyc02g090010	Solyc02g090010.1.1	1..189	0	-0.61	-1.53	0.00138	0.02	1
Solyc09g092580	Solyc09g092580.2.1	1..1509	0	-1.28	-2.42	0.00137	0.02	1
Solyc06g043150	Solyc06g043150.2.1	1..1500	0	0.8	1.74	0.00137	0.02	1
Solyc03g096390	Solyc03g096390.2.1	1..1326	0	-0.53	-1.44	0.00137	0.02	1
Solyc08g006820	Solyc08g006820.2.1	1..1929	0	0.49	1.4	0.00136	0.02	1
Solyc03g026260	Solyc03g026260.2.1	1..1239	0	-0.49	-1.41	0.00136	0.02	1
Solyc06g007350	Solyc06g007350.2.1	1..921	0	-0.5	-1.42	0.00136	0.02	1
Solyc08g077440	Solyc08g077440.2.1	1..2634	0	-0.51	-1.43	0.00135	0.02	1
Solyc08g006150	Solyc08g006150.2.1	1..687	0	0.52	1.44	0.00135	0.02	1
Solyc01g109460	Solyc01g109460.2.1	1..1626	0	-0.68	-1.6	0.00135	0.02	1
Solyc09g074880	Solyc09g074880.2.1	1..1341	0	-0.5	-1.41	0.00134	0.02	1
Solyc01g108620	Solyc01g108620.2.1	1..1218	0	-0.49	-1.4	0.00133	0.02	1
Solyc12g044910	Solyc12g044910.1.1	1..552	0	0.65	1.57	0.00133	0.02	1
Solyc09g092740	Solyc09g092740.2.1	1..486	0	0.79	1.73	0.00133	0.02	1
Solyc03g121530	Solyc03g121530.2.1	1..711	0	-0.52	-1.44	0.00133	0.02	1
Solyc02g091280	Solyc02g091280.2.1	1..930	0	-0.46	-1.37	0.00133	0.02	1
Solyc01g107990	Solyc01g107990.2.1	1..1230	0	0.83	1.77	0.00133	0.02	1
Solyc12g042920	Solyc12g042920.1.1	1..975	0	-0.47	-1.38	0.00133	0.02	1
Solyc02g064940	Solyc02g064940.1.1	1..1395	0	0.72	1.65	0.00132	0.02	1
Solyc11g020990	Solyc11g020990.1.1	1..1083	0	-1.01	-2.02	0.00132	0.02	1
Solyc10g007050	Solyc10g007050.2.1	1..1095	0	-0.45	-1.37	0.00131	0.02	1
Solyc12g006550	Solyc12g006550.1.1	1..990	0	0.46	1.38	0.00131	0.02	1
Solyc04g009910	Solyc04g009910.2.1	1..834	0	-1.01	-2.02	0.0013	0.02	1
Solyc05g056370	Solyc05g056370.2.1	1..1851	0	-0.69	-1.62	0.0013	0.02	1
Solyc09g011860	Solyc09g011860.2.1	1..1935	0	1.25	2.38	0.0013	0.02	1
Solyc04g009300	Solyc04g009300.2.1	1..1998	0	-0.52	-1.43	0.0013	0.02	1
Solyc04g064810	Solyc04g064810.2.1	1..1104	0	0.52	1.44	0.0013	0.02	1
Solyc03g111610	Solyc03g111610.2.1	1..954	0	-0.5	-1.42	0.00129	0.02	1
Solyc09g097970	Solyc09g097970.2.1	1..1041	0	-0.7	-1.63	0.00129	0.02	1
Solyc03g026320	Solyc03g026320.2.1	1..510	0	-0.7	-1.62	0.00129	0.02	1
Solyc07g053910	Solyc07g053910.2.1	1..2151	0	-0.53	-1.44	0.00129	0.02	1
Solyc01g081310	Solyc01g081310.2.1	1..678	0	-1.15	-2.22	0.00129	0.02	1
Solyc08g006010	Solyc08g006010.2.1	1..1260	0	-1.03	-2.04	0.00129	0.02	1
Solyc05g052420	Solyc05g052420.1.1	1..249	0	2.17	4.5	0.00128	0.02	1
Solyc07g018180	Solyc07g018180.1.1	1..2664	0	0.92	1.89	0.00128	0.02	1
Solyc11g063610	Solyc11g063610.1.1	1..1407	0	-1.03	-2.04	0.00127	0.02	1
Solyc09g090300	Solyc09g090300.2.1	1..372	0	-1.99	-3.96	0.00127	0.02	1
Solyc07g018290	Solyc07g018290.2.1	1..1407	0	0.79	1.73	0.00127	0.02	1
Solyc09g064270	Solyc09g064270.2.1	1..1716	0	0.47	1.38	0.00127	0.02	1
Solyc02g080800	Solyc02g080800.2.1	1..1146	0	-0.46	-1.37	0.00127	0.02	1
Solyc02g080600	Solyc02g080600.1.1	1..198	0	1.26	2.4	0.00126	0.02	1
Solyc04g014650	Solyc04g014650.2.1	1..2043	0	-0.78	-1.72	0.00126	0.02	1
Solyc12g014080	Solyc12g014080.1.1	1..654	0	0.54	1.45	0.00126	0.02	1
Solyc09g089670	Solyc09g089670.2.1	1..486	0	0.47	1.39	0.00126	0.02	1
Solyc02g089400	Solyc02g089400.2.1	1..1383	0	-0.5	-1.41	0.00126	0.02	1
Solyc01g007610	Solyc01g007610.2.1	1..1059	0	-0.7	-1.62	0.00126	0.02	1
Solyc04g056540	Solyc04g056540.2.1	1..1812	0	-0.46	-1.37	0.00126	0.02	1
Solyc06g083770	Solyc06g083770.2.1	1..1239	0	-0.5	-1.41	0.00125	0.02	1
Solyc03g116130	Solyc03g116130.1.1	1..702	0	-1.86	-3.63	0.00124	0.02	1
Solyc01g104660	Solyc01g104660.2.1	1..1176	0	0.48	1.4	0.00124	0.02	1
Solyc02g014170	Solyc02g014170.2.1	1..1875	0	-0.51	-1.42	0.00124	0.02	1
Solyc11g071610	Solyc11g071610.1.1	1..3939	0	-0.9	-1.86	0.00124	0.02	1
Solyc02g082920	Solyc02g082920.2.1	1..762	0	1.52	2.88	0.00124	0.02	1
Solyc01g080930	Solyc01g080930.2.1	1..1152	0	-0.5	-1.41	0.00123	0.02	1
Solyc05g053290	Solyc05g053290.2.1	1..1236	0	-0.74	-1.67	0.00123	0.02	1
Solyc02g089320	Solyc02g089320.2.1	1..1080	0	-0.7	-1.62	0.00123	0.02	1
Solyc09g075080	Solyc09g075080.2.1	1..978	0	0.67	1.59	0.00122	0.02	1
Solyc03g116390	Solyc03g116390.2.1	1..516	0	-1.33	-2.51	0.00122	0.02	1
Solyc02g062570	Solyc02g062570.2.1	1..651	0	-0.69	-1.61	0.00121	0.02	1
Solyc03g005410	Solyc03g005410.2.1	1..1281	0	-0.47	-1.38	0.00121	0.02	1
Solyc02g061820	Solyc02g061820.2.1	1..1362	0	-0.51	-1.43	0.00121	0.02	1
Solyc08g008050	Solyc08g008050.2.1	1..864	0	0.52	1.43	0.00121	0.02	1
Solyc11g006250	Solyc11g006250.1.1	1..1089	0	0.82	1.76	0.00121	0.02	1
Solyc11g013300	Solyc11g013300.1.1	1..864	0	0.92	1.89	0.0012	0.02	1
Solyc01g100610	Solyc01g100610.2.1	1..1755	0	-0.52	-1.43	0.00119	0.02	1
Solyc07g055350	Solyc07g055350.2.1	1..1560	0	-0.5	-1.41	0.00119	0.02	1
Solyc11g056480	Solyc11g056480.1.1	1..498	0	-1.07	-2.11	0.00119	0.02	1
Solyc01g067940	Solyc01g067940.2.1	1..408	0	0.49	1.4	0.00119	0.02	1
Solyc06g063360	Solyc06g063360.2.1	1..2103	0	-0.73	-1.66	0.00119	0.02	1
Solyc01g108070	Solyc01g108070.2.1	1..1221	0	-0.5	-1.41	0.00118	0.02	1
Solyc06g060360	Solyc06g060360.2.1	1..684	0	0.7	1.63	0.00118	0.02	1
Solyc01g107220	Solyc01g107220.2.1	1..969	0	-3.97	-15.62	0.00118	0.02	1
Solyc11g011000	Solyc11g011000.1.1	1..852	0	0.63	1.54	0.00118	0.02	1
Solyc06g053650	Solyc06g053650.1.1	1..540	0	-1.02	-2.03	0.00117	0.02	1
Solyc11g020960	Solyc11g020960.1.1	1..441	0	-1.31	-2.47	0.00117	0.02	1
Solyc12g094440	Solyc12g094440.1.1	1..858	0	-2.25	-4.76	0.00117	0.02	1
Solyc12g100140	Solyc12g100140.1.1	1..1353	0	-0.46	-1.38	0.00117	0.02	1
Solyc08g080900	Solyc08g080900.2.1	1..753	0	-0.47	-1.39	0.00117	0.02	1
Solyc02g092370	Solyc02g092370.1.1	1..1524	0	0.52	1.43	0.00117	0.02	1
Solyc10g079100	Solyc10g079100.1.1	1..174	0	1.87	3.64	0.00116	0.02	1
Solyc03g007180	Solyc03g007180.1.1	1..2268	0	0.6	1.51	0.00116	0.02	1
Solyc06g061240	Solyc06g061240.2.1	1..675	0	-0.79	-1.72	0.00115	0.01	1
Solyc05g005490	Solyc05g005490.2.1	1..807	0	-0.53	-1.44	0.00115	0.01	1
Solyc10g017630	Solyc10g017630.1.1	1..525	0	4.17	18.03	0.00115	0.01	1
Solyc01g095470	Solyc01g095470.2.1	1..927	0	0.54	1.46	0.00115	0.01	1
Solyc09g082460	Solyc09g082460.2.1	1..1017	0	-0.98	-1.97	0.00114	0.01	1
Solyc01g107820	Solyc01g107820.2.1	1..1413	0	-0.94	-1.91	0.00114	0.01	1
Solyc07g056000	Solyc07g056000.2.1	1..864	0	0.72	1.64	0.00114	0.01	1
Solyc11g009050	Solyc11g009050.1.1	1..993	0	0.54	1.45	0.00114	0.01	1
Solyc06g051840	Solyc06g051840.1.1	1..1053	0	1.4	2.64	0.00114	0.01	1
Solyc05g009100	Solyc05g009100.2.1	1..2007	0	0.65	1.57	0.00114	0.01	1
Solyc04g054910	Solyc04g054910.2.1	1..837	0	-0.64	-1.56	0.00113	0.01	1
Solyc07g049660	Solyc07g049660.2.1	1..1404	0	-1.06	-2.09	0.00113	0.01	1
Solyc01g097460	Solyc01g097460.2.1	1..882	0	-0.54	-1.45	0.00113	0.01	1
Solyc05g007460	Solyc05g007460.2.1	1..810	0	-0.75	-1.68	0.00113	0.01	1
Solyc06g073110	Solyc06g073110.2.1	1..2244	0	0.49	1.4	0.00112	0.01	1
Solyc10g007280	Solyc10g007280.2.1	1..1446	0	-2.22	-4.65	0.00112	0.01	1
Solyc08g076090	Solyc08g076090.2.1	1..1209	0	-0.52	-1.44	0.00112	0.01	1
Solyc12g013870	Solyc12g013870.1.1	1..984	0	-0.52	-1.43	0.00111	0.01	1
Solyc07g066190	Solyc07g066190.1.1	1..582	0	1.1	2.14	0.00111	0.01	1
Solyc04g082460	Solyc04g082460.2.1	1..1479	0	0.6	1.52	0.00111	0.01	1
Solyc09g010120	Solyc09g010120.2.1	1..573	0	-0.49	-1.4	0.0011	0.01	1
Solyc08g074980	Solyc08g074980.2.1	1..1269	0	-2.63	-6.17	0.0011	0.01	1
Solyc08g081890	Solyc08g081890.2.1	1..4440	0	-0.67	-1.59	0.0011	0.01	1
Solyc00g071180	Solyc00g071180.2.1	1..1053	0	-1.26	-2.39	0.0011	0.01	1
Solyc04g078740	Solyc04g078740.2.1	1..2256	0	-0.51	-1.42	0.0011	0.01	1
Solyc06g068760	Solyc06g068760.2.1	1..825	0	-0.47	-1.39	0.00109	0.01	1
Solyc11g012930	Solyc11g012930.1.1	1..1110	0	-0.76	-1.69	0.00109	0.01	1
Solyc03g007460	Solyc03g007460.1.1	1..1191	0	1.7	3.24	0.00109	0.01	1
Solyc03g058370	Solyc03g058370.1.1	1..1038	0	-1.77	-3.42	0.00108	0.01	1
Solyc06g051360	Solyc06g051360.2.1	1..1143	0	-1.03	-2.04	0.00108	0.01	1
Solyc02g083250	Solyc02g083250.2.1	1..603	0	0.5	1.41	0.00108	0.01	1
Solyc07g053180	Solyc07g053180.2.1	1..2019	0	-0.46	-1.37	0.00108	0.01	1
Solyc09g011810	Solyc09g011810.2.1	1..1212	0	-0.56	-1.47	0.00107	0.01	1
Solyc04g072660	Solyc04g072660.2.1	1..342	0	0.47	1.39	0.00107	0.01	1
Solyc02g089680	Solyc02g089680.2.1	1..1284	0	0.49	1.4	0.00107	0.01	1
Solyc07g054300	Solyc07g054300.2.1	1..1419	0	0.49	1.41	0.00106	0.01	1
Solyc03g071720	Solyc03g071720.2.1	1..963	0	-0.49	-1.4	0.00106	0.01	1
Solyc07g066010	Solyc07g066010.2.1	1..1371	0	-0.61	-1.53	0.00106	0.01	1
Solyc11g006230	Solyc11g006230.1.1	1..669	0	1.27	2.41	0.00106	0.01	1
Solyc12g035190	Solyc12g035190.1.1	1..1161	0	0.74	1.67	0.00106	0.01	1
Solyc11g069640	Solyc11g069640.1.1	1..831	0	1.38	2.6	0.00106	0.01	1
Solyc02g024070	Solyc02g024070.2.1	1..2556	0	0.5	1.41	0.00106	0.01	1
Solyc02g092860	Solyc02g092860.2.1	1..1503	0	-1.03	-2.04	0.00106	0.01	1
Solyc02g036460	Solyc02g036460.2.1	1..1707	0	0.97	1.96	0.00106	0.01	1
Solyc04g081970	Solyc04g081970.2.1	1..891	0	-0.56	-1.47	0.00105	0.01	1
Solyc06g060310	Solyc06g060310.2.1	1..1608	0	-0.62	-1.54	0.00105	0.01	1
Solyc09g015830	Solyc09g015830.1.1	1..1950	0	0.47	1.38	0.00105	0.01	1
Solyc03g032210	Solyc03g032210.2.1	1..1767	0	-0.75	-1.68	0.00104	0.01	1
Solyc11g005300	Solyc11g005300.1.1	1..663	0	1.3	2.46	0.00104	0.01	1
Solyc06g053760	Solyc06g053760.2.1	1..936	0	0.86	1.82	0.00104	0.01	1
Solyc03g115220	Solyc03g115220.2.1	1..1545	0	0.93	1.91	0.00104	0.01	1
Solyc02g089880	Solyc02g089880.2.1	1..1083	0	0.81	1.76	0.00104	0.01	1
Solyc01g009600	Solyc01g009600.2.1	1..1905	0	-0.85	-1.8	0.00104	0.01	1
Solyc11g065240	Solyc11g065240.1.1	1..1293	0	-0.49	-1.4	0.00104	0.01	1
Solyc10g005200	Solyc10g005200.2.1	1..1443	0	0.69	1.62	0.00104	0.01	1
Solyc03g098050	Solyc03g098050.2.1	1..450	0	0.48	1.39	0.00104	0.01	1
Solyc06g069290	Solyc06g069290.2.1	1..1398	0	1.29	2.45	0.00103	0.01	1
Solyc01g092950	Solyc01g092950.2.1	1..624	0	1.56	2.94	0.00103	0.01	1
Solyc10g006970	Solyc10g006970.2.1	1..564	0	-0.48	-1.4	0.00103	0.01	1
Solyc12g005280	Solyc12g005280.1.1	1..1740	0	-0.45	-1.37	0.00103	0.01	1
Solyc07g063820	Solyc07g063820.2.1	1..2490	0	-0.77	-1.71	0.00103	0.01	1
Solyc05g056260	Solyc05g056260.2.1	1..1029	0	-0.49	-1.4	0.00102	0.01	1
Solyc07g062510	Solyc07g062510.2.1	1..1542	0	-0.47	-1.38	0.00102	0.01	1
Solyc10g047810	Solyc10g047810.1.1	1..2109	0	0.67	1.6	0.00102	0.01	1
Solyc03g082440	Solyc03g082440.1.1	1..1323	0	0.45	1.37	0.00102	0.01	1
Solyc02g088790	Solyc02g088790.2.1	1..1122	0	-0.5	-1.41	0.00101	0.01	1
Solyc02g064770	Solyc02g064770.2.1	1..813	0	-0.5	-1.41	0.00101	0.01	1
Solyc10g086000	Solyc10g086000.1.1	1..2193	0	-0.45	-1.37	0.00101	0.01	1
Solyc03g097000	Solyc03g097000.2.1	1..3198	0	-0.47	-1.39	0.00101	0.01	1
Solyc01g005540	Solyc01g005540.2.1	1..1755	0	-0.51	-1.42	0.00101	0.01	1
Solyc12g015630	Solyc12g015630.1.1	1..375	0	-1.26	-2.4	0.00101	0.01	1
Solyc01g102520	Solyc01g102520.2.1	1..1428	0	0.89	1.86	0.00101	0.01	1
Solyc06g059860	Solyc06g059860.2.1	1..819	0	-1.11	-2.17	0.001	0.01	1
Solyc12g096530	Solyc12g096530.1.1	1..1044	0	0.81	1.75	0.001	0.01	1
Solyc02g067920	Solyc02g067920.2.1	1..1113	0	0.66	1.58	0.001	0.01	1
Solyc02g081900	Solyc02g081900.2.1	1..2511	0	-0.61	-1.53	0.001	0.01	1
Solyc05g026180	Solyc05g026180.1.1	1..1482	0	0.9	1.86	0.000998	0.01	1
Solyc03g115230	Solyc03g115230.2.1	1..2736	0	-0.77	-1.71	0.000997	0.01	1
Solyc01g009110	Solyc01g009110.2.1	1..798	0	-0.52	-1.43	0.000997	0.01	1
Solyc02g079070	Solyc02g079070.2.1	1..1275	0	-0.89	-1.86	0.000996	0.01	1
Solyc02g070210	Solyc02g070210.2.1	1..1416	0	0.7	1.62	0.000993	0.01	1
Solyc04g077570	Solyc04g077570.1.1	1..348	0	1.1	2.15	0.000992	0.01	1
Solyc08g016210	Solyc08g016210.2.1	1..2643	0	-1.16	-2.24	0.000984	0.01	1
Solyc02g077220	Solyc02g077220.2.1	1..723	0	0.71	1.63	0.000981	0.01	1
Solyc03g096550	Solyc03g096550.2.1	1..552	0	0.9	1.87	0.000974	0.01	1
Solyc02g080540	Solyc02g080540.1.1	1..1134	0	-0.56	-1.48	0.000974	0.01	1
Solyc10g080420	Solyc10g080420.1.1	1..1632	0	0.47	1.38	0.00097	0.01	1
Solyc09g011040	Solyc09g011040.1.1	1..1290	0	0.68	1.6	0.000969	0.01	1
Solyc09g075810	Solyc09g075810.2.1	1..552	0	0.62	1.54	0.00096	0.01	1
Solyc12g009510	Solyc12g009510.1.1	1..5013	0	-1.57	-2.98	0.000961	0.01	1
Solyc02g065740	Solyc02g065740.2.1	1..1080	0	0.79	1.73	0.00096	0.01	1
Solyc09g011490	Solyc09g011490.2.1	1..660	0	-1.2	-2.3	0.000957	0.01	1
Solyc10g076410	Solyc10g076410.1.1	1..612	0	0.85	1.8	0.000955	0.01	1
Solyc03g064010	Solyc03g064010.2.1	1..1887	0	0.74	1.67	0.000952	0.01	1
Solyc12g013580	Solyc12g013580.1.1	1..1356	0	-0.49	-1.4	0.000952	0.01	1
Solyc01g100970	Solyc01g100970.2.1	1..660	0	-0.59	-1.51	0.000949	0.01	1
Solyc12g099190	Solyc12g099190.1.1	1..528	0	-1.3	-2.46	0.000949	0.01	1
Solyc04g080380	Solyc04g080380.2.1	1..63	0	-2.08	-4.23	0.000947	0.01	1
Solyc11g009020	Solyc11g009020.1.1	1..909	0	-0.54	-1.46	0.000938	0.01	1
Solyc09g011840	Solyc09g011840.1.1	1..1080	0	0.57	1.48	0.000937	0.01	1
Solyc12g042060	Solyc12g042060.1.1	1..2772	0	-0.55	-1.46	0.000932	0.01	1
Solyc01g068360	Solyc01g068360.2.1	1..2355	0	0.67	1.6	0.000931	0.01	1
Solyc05g006860	Solyc05g006860.2.1	1..408	0	0.75	1.68	0.000929	0.01	1
Solyc03g123830	Solyc03g123830.2.1	1..1884	0	0.51	1.43	0.000927	0.01	1
Solyc09g010870	Solyc09g010870.2.1	1..2382	0	-0.5	-1.42	0.000925	0.01	1
Solyc08g007950	Solyc08g007950.2.1	1..2652	0	-0.56	-1.48	0.000922	0.01	1
Solyc09g074430	Solyc09g074430.2.1	1..1167	0	1.29	2.45	0.000919	0.01	1
Solyc01g091770	Solyc01g091770.2.1	1..549	0	-0.63	-1.55	0.000918	0.01	1
Solyc03g025700	Solyc03g025700.1.1	1..1620	0	-0.99	-1.98	0.000913	0.01	1
Solyc04g078540	Solyc04g078540.2.1	1..1419	0	-0.51	-1.43	0.000911	0.01	1
Solyc03g071610	Solyc03g071610.1.1	1..219	0	-1.04	-2.06	0.000908	0.01	1
Solyc02g063300	Solyc02g063300.2.1	1..405	0	-0.59	-1.51	0.000903	0.01	1
Solyc01g009120	Solyc01g009120.2.1	1..615	0	-0.64	-1.56	0.000902	0.01	1
Solyc05g053360	Solyc05g053360.2.1	1..567	0	0.76	1.69	0.000901	0.01	1
Solyc09g091830	Solyc09g091830.2.1	1..1206	0	-0.55	-1.47	0.0009	0.01	1
Solyc02g069620	Solyc02g069620.2.1	1..891	0	-0.54	-1.45	0.000898	0.01	1
Solyc02g088560	Solyc02g088560.2.1	1..2127	0	0.52	1.43	0.000899	0.01	1
Solyc01g049830	Solyc01g049830.2.1	1..390	0	1.07	2.11	0.000897	0.01	1
Solyc09g064160	Solyc09g064160.2.1	1..1248	0	1.26	2.39	0.000895	0.01	1
Solyc04g076950	Solyc04g076950.2.1	1..1653	0	-1.2	-2.31	0.000893	0.01	1
Solyc01g102340	Solyc01g102340.2.1	1..1281	0	0.99	1.99	0.000891	0.01	1
Solyc09g064820	Solyc09g064820.1.1	1..819	0	-1.38	-2.59	0.000891	0.01	1
Solyc03g031920	Solyc03g031920.2.1	1..2091	0	-0.55	-1.47	0.000889	0.01	1
Solyc06g067920	Solyc06g067920.2.1	1..963	0	-0.48	-1.39	0.000885	0.01	1
Solyc03g006420	Solyc03g006420.2.1	1..2496	0	0.55	1.46	0.000886	0.01	1
Solyc05g013510	Solyc05g013510.2.1	1..1734	0	-0.51	-1.42	0.000885	0.01	1
Solyc10g086570	Solyc10g086570.2.1	1..381	0	-0.5	-1.42	0.000884	0.01	1
Solyc01g088210	Solyc01g088210.2.1	1..525	0	-2.07	-4.19	0.000883	0.01	1
Solyc05g023770	Solyc05g023770.2.1	1..1194	0	0.48	1.39	0.000882	0.01	1
Solyc05g007190	Solyc05g007190.2.1	1..1815	0	0.56	1.48	0.000881	0.01	1
Solyc01g066640	Solyc01g066640.2.1	1..1152	0	0.78	1.72	0.000873	0.01	1
Solyc01g109180	Solyc01g109180.2.1	1..1980	0	0.59	1.51	0.000873	0.01	1
Solyc05g009900	Solyc05g009900.1.1	1..1062	0	1.97	3.93	0.000873	0.01	1
Solyc01g080770	Solyc01g080770.2.1	1..2883	0	0.7	1.62	0.00087	0.01	1
Solyc08g061500	Solyc08g061500.1.1	1..3129	0	-0.47	-1.38	0.00087	0.01	1
Solyc02g076660	Solyc02g076660.2.1	1..2142	0	0.63	1.54	0.000867	0.01	1
Solyc06g082480	Solyc06g082480.2.1	1..2502	0	-0.68	-1.61	0.000865	0.01	1
Solyc05g055000	Solyc05g055000.2.1	1..1434	0	-0.46	-1.38	0.000865	0.01	1
Solyc10g083950	Solyc10g083950.1.1	1..1710	0	-0.76	-1.69	0.000863	0.01	1
Solyc05g051720	Solyc05g051720.1.1	1..315	0	-1.32	-2.5	0.000859	0.01	1
Solyc06g070970	Solyc06g070970.2.1	1..1086	0	0.91	1.88	0.000856	0.01	1
Solyc02g064550	Solyc02g064550.2.1	1..765	0	-0.52	-1.43	0.000856	0.01	1
Solyc10g008300	Solyc10g008300.2.1	1..1335	0	0.58	1.5	0.000855	0.01	1
Solyc07g041770	Solyc07g041770.1.1	1..627	0	0.87	1.83	0.000854	0.01	1
Solyc09g011960	Solyc09g011960.1.1	1..1710	0	0.86	1.81	0.000853	0.01	1
Solyc03g122130	Solyc03g122130.2.1	1..1032	0	-0.59	-1.51	0.00085	0.01	1
Solyc01g102350	Solyc01g102350.2.1	1..1248	0	0.49	1.41	0.000849	0.01	1
Solyc03g046470	Solyc03g046470.2.1	1..2058	0	0.53	1.44	0.000846	0.01	1
Solyc01g095040	Solyc01g095040.2.1	1..1896	0	0.47	1.39	0.000843	0.01	1
Solyc01g080100	Solyc01g080100.2.1	1..453	0	0.52	1.43	0.000841	0.01	1
Solyc09g042740	Solyc09g042740.2.1	1..2730	0	0.51	1.43	0.000839	0.01	1
Solyc10g081560	Solyc10g081560.1.1	1..795	0	1.68	3.21	0.000835	0.01	1
Solyc05g014190	Solyc05g014190.2.1	1..630	0	-0.61	-1.52	0.000833	0.01	1
Solyc01g010740	Solyc01g010740.2.1	1..1320	0	1.22	2.32	0.000832	0.01	1
Solyc10g012410	Solyc10g012410.2.1	1..807	0	-0.51	-1.43	0.000827	0.01	1
Solyc05g054250	Solyc05g054250.1.1	1..963	0	1.2	2.3	0.000825	0.01	1
Solyc06g069580	Solyc06g069580.2.1	1..1620	0	0.51	1.42	0.000821	0.01	1
Solyc06g062480	Solyc06g062480.2.1	1..1809	0	-0.53	-1.45	0.000821	0.01	1
Solyc09g092260	Solyc09g092260.2.1	1..534	0	-0.58	-1.5	0.000821	0.01	1
Solyc07g065540	Solyc07g065540.1.1	1..1236	0	0.67	1.59	0.000819	0.01	1
Solyc09g011410	Solyc09g011410.2.1	1..1197	0	-0.66	-1.58	0.000812	0.01	1
Solyc02g089790	Solyc02g089790.2.1	1..4143	0	-0.96	-1.94	0.000812	0.01	1
Solyc09g082650	Solyc09g082650.2.1	1..729	0	-0.51	-1.42	0.000811	0.01	1
Solyc07g007410	Solyc07g007410.2.1	1..1029	0	-0.9	-1.87	0.00081	0.01	1
Solyc04g009020	Solyc04g009020.2.1	1..2046	0	-0.51	-1.43	0.000806	0.01	1
Solyc08g081060	Solyc08g081060.2.1	1..2058	0	0.69	1.61	0.000806	0.01	1
Solyc01g097160	Solyc01g097160.2.1	1..1503	0	-0.49	-1.41	0.000804	0.01	1
Solyc05g006570	Solyc05g006570.1.1	1..1833	0	0.66	1.58	0.000802	0.01	1
Solyc01g058670	Solyc01g058670.2.1	1..723	0	0.53	1.45	0.000802	0.01	1
Solyc04g078930	Solyc04g078930.2.1	1..1224	0	-1.57	-2.96	0.000802	0.01	1
Solyc01g112060	Solyc01g112060.2.1	1..1161	0	-0.55	-1.46	0.000796	0.01	1
Solyc12g009200	Solyc12g009200.1.1	1..783	0	-0.57	-1.49	0.000796	0.01	1
Solyc01g106740	Solyc01g106740.2.1	1..2010	0	-0.48	-1.39	0.000792	0.01	1
Solyc11g005860	Solyc11g005860.1.1	1..1965	0	-0.79	-1.72	0.000791	0.01	1
Solyc08g076850	Solyc08g076850.2.1	1..816	0	0.75	1.68	0.000788	0.01	1
Solyc12g008340	Solyc12g008340.1.1	1..2025	0	0.52	1.43	0.000787	0.01	1
Solyc07g064270	Solyc07g064270.2.1	1..1188	0	0.49	1.41	0.000786	0.01	1
Solyc11g007960	Solyc11g007960.1.1	1..1479	0	0.47	1.39	0.000785	0.01	1
Solyc02g067480	Solyc02g067480.2.1	1..1458	0	-0.52	-1.43	0.000784	0.01	1
Solyc02g063510	Solyc02g063510.1.1	1..993	0	-1.86	-3.63	0.000784	0.01	1
Solyc06g061040	Solyc06g061040.2.1	1..1212	0	-0.8	-1.75	0.00078	0.01	1
Solyc03g031490	Solyc03g031490.2.1	1..261	0	1.33	2.51	0.000778	0.01	1
Solyc05g009360	Solyc05g009360.2.1	1..546	0	0.49	1.4	0.000778	0.01	1
Solyc07g052530	Solyc07g052530.2.1	1..990	0	1.67	3.19	0.000778	0.01	1
Solyc06g074730	Solyc06g074730.2.1	1..3036	0	0.88	1.84	0.000777	0.01	1
Solyc01g107700	Solyc01g107700.2.1	1..813	0	-0.5	-1.41	0.000776	0.01	1
Solyc01g095690	Solyc01g095690.2.1	1..2865	0	-0.59	-1.51	0.000775	0.01	1
Solyc01g056470	Solyc01g056470.1.1	1..552	0	-1.49	-2.81	0.000773	0.01	1
Solyc03g095600	Solyc03g095600.1.1	1..1653	0	0.53	1.44	0.000772	0.01	1
Solyc07g063590	Solyc07g063590.2.1	1..3567	0	-0.55	-1.46	0.000772	0.01	1
Solyc04g007780	Solyc04g007780.2.1	1..447	0	-0.8	-1.74	0.000771	0.01	1
Solyc10g019280	Solyc10g019280.1.1	1..162	0	-1.26	-2.4	0.000769	0.01	1
Solyc01g104290	Solyc01g104290.1.1	1..951	0	1.32	2.5	0.000768	0.01	1
Solyc03g124060	Solyc03g124060.2.1	1..1281	0	-0.51	-1.42	0.000766	0.01	1
Solyc03g034410	Solyc03g034410.1.1	1..516	0	1.94	3.84	0.000764	0.01	1
Solyc01g105120	Solyc01g105120.2.1	1..2007	0	-0.54	-1.46	0.000763	0.01	1
Solyc06g005910	Solyc06g005910.2.1	1..1437	0	0.57	1.48	0.000757	0.01	1
Solyc12g009870	Solyc12g009870.1.1	1..1665	0	-0.79	-1.73	0.000758	0.01	1
Solyc12g087940	Solyc12g087940.1.1	1..1341	0	0.66	1.58	0.000755	0.01	1
Solyc06g068230	Solyc06g068230.2.1	1..4872	0	-0.57	-1.49	0.000755	0.01	1
Solyc08g079840	Solyc08g079840.1.1	1..2244	0	0.61	1.52	0.000753	0.01	1
Solyc09g007880	Solyc09g007880.1.1	1..180	0	-1.86	-3.63	0.000752	0.01	1
Solyc05g006230	Solyc05g006230.1.1	1..1008	0	1.28	2.42	0.000747	0.01	1
Solyc08g061480	Solyc08g061480.2.1	1..1239	0	0.78	1.72	0.000746	0.01	1
Solyc08g074390	Solyc08g074390.2.1	1..1470	0	0.54	1.45	0.000742	0.01	1
Solyc04g079930	Solyc04g079930.2.1	1..675	0	0.64	1.56	0.00074	0.01	1
Solyc03g095780	Solyc03g095780.1.1	1..606	0	1.27	2.41	0.00074	0.01	1
Solyc09g010220	Solyc09g010220.2.1	1..1485	0	-0.53	-1.44	0.000739	0.01	1
Solyc01g109340	Solyc01g109340.2.1	1..666	0	0.61	1.53	0.000738	0.01	1
Solyc09g090670	Solyc09g090670.2.1	1..1011	0	0.65	1.57	0.000736	0.01	1
Solyc09g011010	Solyc09g011010.2.1	1..339	0	-0.57	-1.48	0.000734	0.01	1
Solyc03g120320	Solyc03g120320.1.1	1..1068	0	2.35	5.1	0.000733	0.01	1
Solyc02g020940	Solyc02g020940.2.1	1..1230	0	-0.58	-1.49	0.000732	0.01	1
Solyc09g011500	Solyc09g011500.2.1	1..669	0	-1.02	-2.03	0.00073	0.01	1
Solyc01g099730	Solyc01g099730.2.1	1..477	0	-0.96	-1.94	0.00073	0.01	1
Solyc04g076010	Solyc04g076010.2.1	1..573	0	-0.93	-1.9	0.00073	0.01	1
Solyc05g012620	Solyc05g012620.2.1	1..1011	0	-0.47	-1.39	0.000728	0.01	1
Solyc11g045190	Solyc11g045190.1.1	1..1479	0	-0.54	-1.45	0.000728	0.01	1
Solyc12g055810	Solyc12g055810.1.1	1..1566	0	0.83	1.77	0.000727	0.01	1
Solyc05g015470	Solyc05g015470.1.1	1..294	0	-0.79	-1.73	0.000724	0.01	1
Solyc00g053440	Solyc00g053440.2.1	1..471	0	-0.7	-1.63	0.000723	0.01	1
Solyc11g010560	Solyc11g010560.1.1	1..3957	0	-0.53	-1.44	0.000723	0.01	1
Solyc02g093440	Solyc02g093440.2.1	1..1062	0	0.52	1.43	0.000723	0.01	1
Solyc09g011070	Solyc09g011070.1.1	1..2046	0	0.94	1.91	0.00072	0.01	1
Solyc05g009280	Solyc05g009280.2.1	1..1560	0	0.63	1.55	0.000717	0.01	1
Solyc06g030580	Solyc06g030580.2.1	1..546	0	-0.52	-1.43	0.000713	0.01	1
Solyc01g096220	Solyc01g096220.2.1	1..732	0	1.02	2.03	0.000713	0.01	1
Solyc03g119720	Solyc03g119720.2.1	1..2103	0	-0.5	-1.42	0.000711	0.01	1
Solyc04g081370	Solyc04g081370.2.1	1..1356	0	0.53	1.44	0.000709	0.01	1
Solyc03g115560	Solyc03g115560.2.1	1..1368	0	1.32	2.5	0.000708	0.01	1
Solyc09g010730	Solyc09g010730.1.1	1..696	0	3.4	10.53	0.000707	0.01	1
Solyc04g055160	Solyc04g055160.2.1	1..933	0	0.51	1.42	0.000706	0.01	1
Solyc01g009430	Solyc01g009430.2.1	1..573	0	0.59	1.51	0.000706	0.01	1
Solyc11g039980	Solyc11g039980.1.1	1..519	0	-1.33	-2.51	0.000705	0.01	1
Solyc04g007790	Solyc04g007790.2.1	1..444	0	-0.96	-1.94	0.000703	0.00999	1
Solyc01g100750	Solyc01g100750.2.1	1..492	0	0.59	1.51	0.000702	0.00997	1
Solyc06g035960	Solyc06g035960.2.1	1..1566	0	-1.02	-2.02	0.000701	0.00997	1
Solyc01g108580	Solyc01g108580.2.1	1..939	0	-1.56	-2.95	0.000701	0.00997	1
Solyc12g014530	Solyc12g014530.1.1	1..1818	0	-0.58	-1.5	0.000701	0.00997	1
Solyc12g008690	Solyc12g008690.1.1	1..1341	0	-0.61	-1.53	0.000701	0.00997	1
Solyc04g009960	Solyc04g009960.2.1	1..1080	0	0.69	1.61	0.000699	0.00994	1
Solyc08g068590	Solyc08g068590.2.1	1..825	0	-0.51	-1.42	0.000697	0.00993	1
Solyc05g046230	Solyc05g046230.1.1	1..222	0	1.07	2.1	0.000696	0.00992	1
Solyc06g084140	Solyc06g084140.2.1	1..1983	0	0.57	1.49	0.000695	0.00991	1
Solyc03g025470	Solyc03g025470.2.1	1..2007	0	0.63	1.55	0.000694	0.0099	1
Solyc12g010590	Solyc12g010590.1.1	1..1476	0	0.68	1.6	0.000691	0.00987	1
Solyc07g063260	Solyc07g063260.2.1	1..1692	0	0.59	1.51	0.000692	0.00987	1
Solyc04g080860	Solyc04g080860.1.1	1..186	0	-0.76	-1.69	0.00069	0.00985	1
Solyc05g050750	Solyc05g050750.1.1	1..453	0	1.68	3.2	0.000689	0.00984	1
Solyc08g077210	Solyc08g077210.2.1	1..1893	0	-0.72	-1.65	0.000689	0.00984	1
Solyc02g083700	Solyc02g083700.2.1	1..3030	0	0.65	1.57	0.000689	0.00984	1
Solyc07g006730	Solyc07g006730.2.1	1..1470	0	-0.74	-1.67	0.000689	0.00984	1
Solyc02g070500	Solyc02g070500.1.1	1..444	0	0.48	1.4	0.000683	0.00977	1
Solyc12g017250	Solyc12g017250.1.1	1..414	0	-0.52	-1.43	0.000682	0.00977	1
Solyc03g096190	Solyc03g096190.1.1	1..3129	0	1.03	2.05	0.00068	0.00974	1
Solyc06g081980	Solyc06g081980.1.1	1..930	0	-0.6	-1.51	0.000677	0.0097	1
Solyc11g006720	Solyc11g006720.1.1	1..633	0	-0.75	-1.68	0.000672	0.00964	1
Solyc03g119750	Solyc03g119750.2.1	1..1980	0	-0.5	-1.42	0.000667	0.00957	1
Solyc05g013530	Solyc05g013530.2.1	1..660	0	-1.04	-2.06	0.000665	0.00954	1
Solyc12g011010	Solyc12g011010.1.1	1..1224	0	0.66	1.58	0.000665	0.00954	1
Solyc12g089160	Solyc12g089160.1.1	1..2670	0	-0.6	-1.51	0.000662	0.0095	1
Solyc01g008600	Solyc01g008600.2.1	1..1959	0	0.58	1.5	0.00066	0.00947	1
Solyc04g071700	Solyc04g071700.2.1	1..1074	0	-0.52	-1.44	0.000658	0.00945	1
Solyc12g088320	Solyc12g088320.1.1	1..564	0	0.54	1.46	0.000656	0.00942	1
Solyc02g076990	Solyc02g076990.2.1	1..1188	0	2.38	5.22	0.000651	0.00937	1
Solyc10g084320	Solyc10g084320.1.1	1..2316	0	0.53	1.44	0.000651	0.00936	1
Solyc02g078920	Solyc02g078920.2.1	1..891	0	-0.6	-1.52	0.00065	0.00935	1
Solyc01g111330	Solyc01g111330.2.1	1..1071	0	0.69	1.62	0.000648	0.00932	1
Solyc01g094130	Solyc01g094130.2.1	1..1539	0	-0.64	-1.55	0.000647	0.00932	1
Solyc03g118340	Solyc03g118340.2.1	1..2781	0	-0.57	-1.49	0.000646	0.00931	1
Solyc01g103200	Solyc01g103200.2.1	1..675	0	0.5	1.41	0.000646	0.00931	1
Solyc04g076190	Solyc04g076190.1.1	1..1308	0	0.62	1.54	0.000643	0.00927	1
Solyc10g055390	Solyc10g055390.1.1	1..1602	0	-0.95	-1.93	0.000643	0.00927	1
Solyc07g062520	Solyc07g062520.2.1	1..1560	0	-0.52	-1.43	0.000643	0.00927	1
Solyc07g065630	Solyc07g065630.2.1	1..11274	0	-0.55	-1.46	0.000638	0.00921	1
Solyc01g111830	Solyc01g111830.2.1	1..1077	0	0.52	1.43	0.000631	0.00911	1
Solyc02g085360	Solyc02g085360.2.1	1..1476	0	0.78	1.72	0.000631	0.00911	1
Solyc06g076750	Solyc06g076750.2.1	1..1968	0	-0.6	-1.52	0.000629	0.00909	1
Solyc01g080810	Solyc01g080810.2.1	1..3333	0	-0.56	-1.47	0.000627	0.00907	1
Solyc09g083110	Solyc09g083110.1.1	1..2901	0	-0.6	-1.52	0.000627	0.00907	1
Solyc04g054820	Solyc04g054820.2.1	1..1032	0	0.95	1.94	0.000626	0.00907	1
Solyc02g063410	Solyc02g063410.2.1	1..405	0	-1.07	-2.09	0.000625	0.00905	1
Solyc05g053550	Solyc05g053550.2.1	1..1170	0	1.17	2.24	0.000623	0.00903	1
Solyc09g076050	Solyc09g076050.2.1	1..1545	0	0.58	1.49	0.000622	0.00902	1
Solyc02g083590	Solyc02g083590.2.1	1..1329	0	-0.48	-1.4	0.000622	0.00902	1
Solyc03g044740	Solyc03g044740.2.1	1..825	0	-0.95	-1.93	0.000621	0.00901	1
Solyc01g091380	Solyc01g091380.2.1	1..2235	0	0.91	1.87	0.000619	0.00898	1
Solyc06g069880	Solyc06g069880.1.1	1..1413	0	-0.88	-1.84	0.000618	0.00898	1
Solyc03g097740	Solyc03g097740.1.1	1..1665	0	0.7	1.62	0.000618	0.00898	1
Solyc12g096510	Solyc12g096510.1.1	1..1881	0	-0.96	-1.95	0.000618	0.00898	1
Solyc07g056470	Solyc07g056470.2.1	1..663	0	-0.97	-1.97	0.000619	0.00898	1
Solyc03g006560	Solyc03g006560.2.1	1..885	0	-0.56	-1.48	0.000615	0.00895	1
Solyc01g108540	Solyc01g108540.2.1	1..930	0	-1.57	-2.97	0.000613	0.00892	1
Solyc04g054320	Solyc04g054320.2.1	1..1113	0	-0.89	-1.85	0.000612	0.00891	1
Solyc12g038080	Solyc12g038080.1.1	1..225	0	-1.33	-2.52	0.000612	0.00891	1
Solyc08g076470	Solyc08g076470.2.1	1..1413	0	-0.53	-1.44	0.000612	0.00891	1
Solyc03g007210	Solyc03g007210.2.1	1..1365	0	-0.58	-1.5	0.000611	0.00891	1
Solyc05g009150	Solyc05g009150.2.1	1..3726	0	-0.49	-1.41	0.000608	0.00886	1
Solyc03g053100	Solyc03g053100.2.1	1..1818	0	0.51	1.43	0.000606	0.00884	1
Solyc03g013040	Solyc03g013040.1.1	1..462	0	2.29	4.89	0.000606	0.00884	1
Solyc08g081150	Solyc08g081150.2.1	1..1611	0	0.57	1.48	0.000604	0.00881	1
Solyc02g071980	Solyc02g071980.2.1	1..2073	0	-0.55	-1.47	0.000603	0.00881	1
Solyc03g112630	Solyc03g112630.2.1	1..1287	0	0.62	1.53	0.000601	0.00879	1
Solyc01g080880	Solyc01g080880.2.1	1..1479	0	0.5	1.41	0.0006	0.00877	1
Solyc08g076450	Solyc08g076450.2.1	1..927	0	-0.49	-1.4	0.0006	0.00877	1
Solyc06g066760	Solyc06g066760.2.1	1..1032	0	-0.77	-1.7	0.000598	0.00875	1
Solyc04g056330	Solyc04g056330.1.1	1..516	0	1.04	2.05	0.000598	0.00875	1
Solyc02g092490	Solyc02g092490.2.1	1..1254	0	-0.94	-1.91	0.000598	0.00875	1
Solyc10g079050	Solyc10g079050.1.1	1..1143	0	-0.95	-1.93	0.000597	0.00874	1
Solyc10g078720	Solyc10g078720.1.1	1..1209	0	-1.75	-3.35	0.000596	0.00873	1
Solyc12g010870	Solyc12g010870.1.1	1..1029	0	-0.49	-1.41	0.000594	0.00871	1
Solyc01g080780	Solyc01g080780.2.1	1..3309	0	-0.53	-1.45	0.000594	0.00871	1
Solyc01g107770	Solyc01g107770.1.1	1..1068	0	-1.2	-2.3	0.000593	0.0087	1
Solyc01g100930	Solyc01g100930.2.1	1..1116	0	0.57	1.48	0.00059	0.00867	1
Solyc04g008400	Solyc04g008400.1.1	1..3903	0	-0.81	-1.75	0.000589	0.00864	1
Solyc07g008940	Solyc07g008940.2.1	1..1182	0	0.5	1.42	0.000587	0.00862	1
Solyc07g049610	Solyc07g049610.1.1	1..1464	0	0.6	1.52	0.000587	0.00862	1
Solyc04g016420	Solyc04g016420.2.1	1..372	0	-1.81	-3.52	0.000585	0.00861	1
Solyc07g005970	Solyc07g005970.2.1	1..3468	0	-0.52	-1.44	0.000585	0.00861	1
Solyc11g073050	Solyc11g073050.1.1	1..651	0	0.51	1.43	0.000583	0.00857	1
Solyc01g101120	Solyc01g101120.2.1	1..1104	0	0.71	1.64	0.000578	0.00851	1
Solyc04g077020	Solyc04g077020.2.1	1..1353	0	0.57	1.49	0.000578	0.00851	1
Solyc01g067440	Solyc01g067440.2.1	1..309	0	-1.15	-2.22	0.000577	0.0085	1
Solyc03g007330	Solyc03g007330.2.1	1..2439	0	-0.52	-1.43	0.000575	0.00847	1
Solyc01g107200	Solyc01g107200.2.1	1..1923	0	0.61	1.53	0.000574	0.00847	1
Solyc01g105690	Solyc01g105690.2.1	1..897	0	0.64	1.56	0.000574	0.00847	1
Solyc01g067930	Solyc01g067930.2.1	1..633	0	0.53	1.44	0.000573	0.00846	1
Solyc04g080830	Solyc04g080830.2.1	1..2841	0	-0.53	-1.44	0.000571	0.00843	1
Solyc05g054590	Solyc05g054590.2.1	1..1032	0	0.54	1.46	0.000569	0.0084	1
Solyc03g114030	Solyc03g114030.2.1	1..1578	0	0.49	1.41	0.000566	0.00837	1
Solyc12g098710	Solyc12g098710.1.1	1..1110	0	-0.55	-1.46	0.000567	0.00837	1
Solyc10g005630	Solyc10g005630.2.1	1..1158	0	-0.52	-1.43	0.000562	0.00831	1
Solyc03g026340	Solyc03g026340.2.1	1..1536	0	0.53	1.44	0.000562	0.00831	1
Solyc01g096260	Solyc01g096260.2.1	1..756	0	1.42	2.68	0.000557	0.00825	1
Solyc08g007700	Solyc08g007700.1.1	1..2232	0	0.95	1.93	0.000557	0.00825	1
Solyc08g083410	Solyc08g083410.1.1	1..1566	0	-0.74	-1.67	0.000556	0.00823	1
Solyc10g005210	Solyc10g005210.2.1	1..1047	0	0.64	1.56	0.000554	0.00821	1
Solyc04g078690	Solyc04g078690.2.1	1..945	0	0.51	1.43	0.000554	0.00821	1
Solyc07g064420	Solyc07g064420.2.1	1..1587	0	-0.72	-1.65	0.00055	0.00816	1
Solyc04g071900	Solyc04g071900.2.1	1..1056	0	0.59	1.5	0.000546	0.0081	1
Solyc04g005790	Solyc04g005790.2.1	1..1746	0	-0.76	-1.7	0.000544	0.00808	1
Solyc03g051920	Solyc03g051920.2.1	1..1062	0	1.11	2.15	0.000543	0.00807	1
Solyc05g010080	Solyc05g010080.2.1	1..696	0	0.94	1.91	0.000543	0.00807	1
Solyc07g005110	Solyc07g005110.2.1	1..2247	0	-1.28	-2.43	0.000541	0.00805	1
Solyc03g006790	Solyc03g006790.1.1	1..534	0	0.73	1.65	0.000541	0.00804	1
Solyc04g064720	Solyc04g064720.2.1	1..1227	0	-0.55	-1.47	0.00054	0.00804	1
Solyc12g005630	Solyc12g005630.1.1	1..696	0	-0.57	-1.48	0.00054	0.00803	1
Solyc08g082010	Solyc08g082010.2.1	1..4026	0	-0.54	-1.46	0.00054	0.00803	1
Solyc09g065180	Solyc09g065180.2.1	1..1224	0	-0.64	-1.56	0.000539	0.00803	1
Solyc06g050710	Solyc06g050710.2.1	1..222	0	-0.89	-1.85	0.000537	0.00801	1
Solyc10g054810	Solyc10g054810.1.1	1..909	0	0.81	1.75	0.000534	0.00797	1
Solyc09g009190	Solyc09g009190.2.1	1..2631	0	-0.54	-1.45	0.000533	0.00796	1
Solyc11g005220	Solyc11g005220.1.1	1..486	0	0.5	1.41	0.000533	0.00795	1
Solyc01g105020	Solyc01g105020.2.1	1..3156	0	-0.56	-1.48	0.00053	0.00791	1
Solyc04g081250	Solyc04g081250.1.1	1..450	0	3.06	8.32	0.00053	0.00791	1
Solyc06g066820	Solyc06g066820.2.1	1..1125	0	-1.1	-2.14	0.000528	0.00789	1
Solyc07g045510	Solyc07g045510.2.1	1..3021	0	-0.89	-1.85	0.000528	0.00789	1
Solyc03g082890	Solyc03g082890.2.1	1..702	0	-0.55	-1.47	0.000526	0.00787	1
Solyc02g078240	Solyc02g078240.2.1	1..876	0	-0.55	-1.47	0.000526	0.00786	1
Solyc03g082660	Solyc03g082660.2.1	1..1389	0	0.55	1.46	0.000524	0.00785	1
Solyc04g012170	Solyc04g012170.2.1	1..4551	0	-0.51	-1.42	0.000523	0.00784	1
Solyc10g085460	Solyc10g085460.1.1	1..3687	0	-0.56	-1.47	0.000521	0.0078	1
Solyc08g061220	Solyc08g061220.2.1	1..1155	0	0.49	1.4	0.00052	0.00779	1
Solyc12g049280	Solyc12g049280.1.1	1..891	0	-0.56	-1.48	0.000518	0.00777	1
Solyc09g008510	Solyc09g008510.1.1	1..1494	0	-1.26	-2.39	0.000515	0.00773	1
Solyc03g118230	Solyc03g118230.1.1	1..1002	0	-1.04	-2.06	0.000515	0.00773	1
Solyc01g080900	Solyc01g080900.2.1	1..1494	0	1.14	2.21	0.000514	0.00771	1
Solyc11g071620	Solyc11g071620.1.1	1..4086	0	-0.77	-1.7	0.000512	0.00768	1
Solyc10g006870	Solyc10g006870.1.1	1..2523	0	0.55	1.47	0.000511	0.00767	1
Solyc10g083970	Solyc10g083970.1.1	1..1173	0	0.57	1.48	0.000507	0.00763	1
Solyc09g015860	Solyc09g015860.1.1	1..516	0	-1.77	-3.41	0.000505	0.0076	1
Solyc08g048290	Solyc08g048290.2.1	1..1581	0	-1.68	-3.21	0.000504	0.00759	1
Solyc08g007080	Solyc08g007080.2.1	1..1860	0	-0.75	-1.68	0.000504	0.00759	1
Solyc01g056830	Solyc01g056830.2.1	1..276	0	0.67	1.59	0.000502	0.00755	1
Solyc05g005540	Solyc05g005540.2.1	1..1899	0	0.85	1.8	0.000499	0.00752	1
Solyc04g005130	Solyc04g005130.2.1	1..684	0	0.82	1.77	0.000498	0.0075	1
Solyc01g060150	Solyc01g060150.2.1	1..462	0	-0.7	-1.63	0.000494	0.00745	1
Solyc01g098670	Solyc01g098670.1.1	1..1242	0	1.1	2.14	0.000494	0.00744	1
Solyc10g049420	Solyc10g049420.1.1	1..246	0	-1.19	-2.28	0.000492	0.00742	1
Solyc10g080500	Solyc10g080500.1.1	1..1134	0	0.57	1.49	0.00049	0.0074	1
Solyc11g071740	Solyc11g071740.1.1	1..606	0	3.54	11.64	0.000488	0.00738	1
Solyc02g081390	Solyc02g081390.2.1	1..1488	0	0.63	1.55	0.000489	0.00738	1
Solyc06g050620	Solyc06g050620.2.1	1..2244	0	-0.57	-1.48	0.000483	0.0073	1
Solyc03g116110	Solyc03g116110.2.1	1..1110	0	-0.49	-1.41	0.000479	0.00725	1
Solyc01g080690	Solyc01g080690.2.1	1..1410	0	-0.59	-1.5	0.000476	0.0072	1
Solyc12g056620	Solyc12g056620.1.1	1..471	0	-0.67	-1.59	0.000476	0.0072	1
Solyc08g061580	Solyc08g061580.2.1	1..408	0	-1.65	-3.15	0.000476	0.0072	1
Solyc09g072800	Solyc09g072800.2.1	1..1317	0	0.85	1.8	0.000474	0.00719	1
Solyc12g007310	Solyc12g007310.1.1	1..1086	0	-0.54	-1.46	0.000474	0.00719	1
Solyc11g062350	Solyc11g062350.1.1	1..708	0	0.82	1.77	0.000474	0.00718	1
Solyc05g007470	Solyc05g007470.2.1	1..1659	0	-1.2	-2.29	0.000471	0.00714	1
Solyc02g094150	Solyc02g094150.2.1	1..933	0	-0.54	-1.46	0.000469	0.00712	1
Solyc12g055750	Solyc12g055750.1.1	1..1305	0	-0.51	-1.43	0.000469	0.00712	1
Solyc09g011170	Solyc09g011170.2.1	1..2223	0	0.52	1.43	0.000467	0.00709	1
Solyc08g078930	Solyc08g078930.1.1	1..408	0	1.15	2.21	0.000466	0.00709	1
Solyc03g115590	Solyc03g115590.2.1	1..2256	0	-0.56	-1.48	0.000465	0.00707	1
Solyc08g062820	Solyc08g062820.2.1	1..642	0	0.51	1.42	0.000462	0.00703	1
Solyc10g081470	Solyc10g081470.1.1	1..1644	0	-0.55	-1.46	0.000462	0.00703	1
Solyc06g075000	Solyc06g075000.2.1	1..498	0	0.97	1.95	0.000461	0.00702	1
Solyc02g089440	Solyc02g089440.2.1	1..1644	0	0.49	1.41	0.000461	0.00702	1
Solyc02g070450	Solyc02g070450.1.1	1..1200	0	1.42	2.67	0.00046	0.007	1
Solyc04g012120	Solyc04g012120.2.1	1..768	0	0.58	1.49	0.000457	0.00698	1
Solyc11g065940	Solyc11g065940.1.1	1..912	0	-0.87	-1.83	0.000458	0.00698	1
Solyc02g091330	Solyc02g091330.2.1	1..861	0	-0.61	-1.53	0.000457	0.00698	1
Solyc06g076590	Solyc06g076590.2.1	1..2262	0	0.87	1.82	0.000456	0.00696	1
Solyc06g072220	Solyc06g072220.1.1	1..636	0	0.91	1.88	0.000456	0.00696	1
Solyc12g036170	Solyc12g036170.1.1	1..522	0	-0.58	-1.49	0.000456	0.00696	1
Solyc02g081250	Solyc02g081250.1.1	1..6264	0	0.5	1.42	0.000456	0.00696	1
Solyc03g098020	Solyc03g098020.2.1	1..1227	0	-0.94	-1.92	0.000455	0.00696	1
Solyc05g013630	Solyc05g013630.1.1	1..447	0	-0.87	-1.83	0.000455	0.00696	1
Solyc08g077170	Solyc08g077170.2.1	1..1776	0	1.42	2.67	0.000455	0.00696	1
Solyc10g005500	Solyc10g005500.2.1	1..1239	0	-1.31	-2.48	0.000451	0.00691	1
Solyc04g016220	Solyc04g016220.2.1	1..678	0	-1.55	-2.92	0.000447	0.00684	1
Solyc05g008220	Solyc05g008220.2.1	1..711	0	-1.09	-2.13	0.000446	0.00684	1
Solyc12g038520	Solyc12g038520.1.1	1..1344	0	0.85	1.81	0.000444	0.0068	1
Solyc11g007990	Solyc11g007990.1.1	1..1329	0	-0.57	-1.48	0.000443	0.00679	1
Solyc07g039190	Solyc07g039190.2.1	1..1923	0	-0.56	-1.48	0.000442	0.00679	1
Solyc06g082910	Solyc06g082910.2.1	1..2811	0	0.62	1.54	0.000442	0.00678	1
Solyc11g013110	Solyc11g013110.1.1	1..1059	0	0.76	1.7	0.000441	0.00678	1
Solyc12g056300	Solyc12g056300.1.1	1..1995	0	0.51	1.43	0.00044	0.00677	1
Solyc09g091550	Solyc09g091550.2.1	1..1086	0	-1.9	-3.74	0.00044	0.00677	1
Solyc03g007860	Solyc03g007860.1.1	1..558	0	-0.68	-1.6	0.00044	0.00677	1
Solyc11g006980	Solyc11g006980.1.1	1..639	0	1.57	2.97	0.000437	0.00673	1
Solyc08g080250	Solyc08g080250.2.1	1..1317	0	-0.58	-1.5	0.000437	0.00673	1
Solyc01g107900	Solyc01g107900.2.1	1..1389	0	-0.91	-1.88	0.000436	0.00671	1
Solyc03g096900	Solyc03g096900.2.1	1..2625	0	-0.51	-1.43	0.000433	0.00667	1
Solyc03g005830	Solyc03g005830.2.1	1..1485	0	0.49	1.41	0.000432	0.00667	1
Solyc03g098290	Solyc03g098290.2.1	1..2676	0	0.66	1.58	0.000432	0.00666	1
Solyc06g061280	Solyc06g061280.2.1	1..936	0	0.77	1.71	0.000432	0.00666	1
Solyc02g088740	Solyc02g088740.1.1	1..294	0	1.35	2.55	0.000432	0.00666	1
Solyc12g008640	Solyc12g008640.1.1	1..1893	0	-0.74	-1.67	0.00043	0.00663	1
Solyc04g078470	Solyc04g078470.2.1	1..1011	0	0.81	1.76	0.000429	0.00663	1
Solyc12g044980	Solyc12g044980.1.1	1..168	0	-0.99	-1.99	0.000428	0.00661	1
Solyc10g008120	Solyc10g008120.2.1	1..1089	0	0.91	1.88	0.000426	0.00659	1
Solyc11g012640	Solyc11g012640.1.1	1..537	0	-0.58	-1.49	0.000424	0.00656	1
Solyc01g073720	Solyc01g073720.2.1	1..267	0	-1.36	-2.56	0.000424	0.00656	1
Solyc01g094340	Solyc01g094340.2.1	1..2178	0	-0.55	-1.46	0.000424	0.00656	1
Solyc09g014380	Solyc09g014380.2.1	1..1236	0	0.58	1.5	0.000423	0.00655	1
Solyc01g111310	Solyc01g111310.2.1	1..1485	0	0.58	1.49	0.000421	0.00653	1
Solyc05g054600	Solyc05g054600.2.1	1..1860	0	-0.57	-1.48	0.000422	0.00653	1
Solyc01g108000	Solyc01g108000.2.1	1..2010	0	0.8	1.74	0.00042	0.00651	1
Solyc06g063120	Solyc06g063120.2.1	1..1689	0	0.93	1.9	0.000415	0.00643	1
Solyc06g069760	Solyc06g069760.2.1	1..1479	0	-0.57	-1.49	0.000413	0.00641	1
Solyc02g081400	Solyc02g081400.2.1	1..1167	0	-0.52	-1.44	0.000413	0.00641	1
Solyc07g045300	Solyc07g045300.2.1	1..786	0	-0.52	-1.43	0.000412	0.0064	1
Solyc09g005350	Solyc09g005350.2.1	1..1023	0	0.51	1.42	0.000411	0.00639	1
Solyc02g068070	Solyc02g068070.2.1	1..1257	0	0.88	1.84	0.000411	0.00639	1
Solyc05g054620	Solyc05g054620.2.1	1..1260	0	-0.56	-1.48	0.000411	0.00639	1
Solyc09g011710	Solyc09g011710.2.1	1..627	0	-0.96	-1.95	0.000408	0.00635	1
Solyc06g076250	Solyc06g076250.2.1	1..861	0	-0.58	-1.5	0.000408	0.00635	1
Solyc03g007690	Solyc03g007690.1.1	1..1794	0	1.43	2.69	0.000406	0.00633	1
Solyc08g080680	Solyc08g080680.2.1	1..438	0	0.7	1.62	0.000406	0.00633	1
Solyc02g083580	Solyc02g083580.2.1	1..594	0	0.53	1.44	0.000406	0.00633	1
Solyc06g083700	Solyc06g083700.2.1	1..1251	0	1.49	2.81	0.000405	0.00632	1
Solyc03g120730	Solyc03g120730.2.1	1..1449	0	-0.57	-1.48	0.000405	0.00632	1
Solyc01g007490	Solyc01g007490.2.1	1..621	0	-0.97	-1.96	0.000405	0.00632	1
Solyc05g013280	Solyc05g013280.2.1	1..5478	0	-0.52	-1.43	0.000405	0.00632	1
Solyc08g016620	Solyc08g016620.2.1	1..1365	0	-1.08	-2.11	0.000405	0.00632	1
Solyc09g083390	Solyc09g083390.1.1	1..2946	0	-0.64	-1.56	0.000403	0.00629	1
Solyc07g064120	Solyc07g064120.1.1	1..3780	0	1.07	2.1	0.000402	0.00629	1
Solyc06g071290	Solyc06g071290.2.1	1..1515	0	-0.49	-1.4	0.000402	0.00628	1
Solyc12g005310	Solyc12g005310.1.1	1..1830	0	-0.69	-1.62	0.000401	0.00628	1
Solyc04g015440	Solyc04g015440.2.1	1..3297	0	-0.52	-1.43	0.0004	0.00626	1
Solyc04g009640	Solyc04g009640.2.1	1..3408	0	-0.75	-1.68	0.0004	0.00626	1
Solyc01g111420	Solyc01g111420.2.1	1..1242	0	0.51	1.42	0.000399	0.00625	1
Solyc09g082700	Solyc09g082700.2.1	1..516	0	-1.23	-2.34	0.000398	0.00624	1
Solyc09g015020	Solyc09g015020.1.1	1..465	0	-1.48	-2.79	0.000398	0.00624	1
Solyc09g015840	Solyc09g015840.2.1	1..534	0	0.55	1.47	0.000397	0.00624	1
Solyc12g005130	Solyc12g005130.1.1	1..1377	0	-0.68	-1.6	0.000395	0.00621	1
Solyc12g100010	Solyc12g100010.1.1	1..3180	0	-0.69	-1.61	0.000395	0.00621	1
Solyc02g068120	Solyc02g068120.2.1	1..909	0	0.56	1.47	0.000395	0.0062	1
Solyc12g088360	Solyc12g088360.1.1	1..828	0	0.91	1.88	0.000392	0.00617	1
Solyc08g006160	Solyc08g006160.2.1	1..726	0	-0.54	-1.46	0.000392	0.00617	1
Solyc09g091540	Solyc09g091540.1.1	1..1098	0	-2.37	-5.18	0.000391	0.00616	1
Solyc11g069780	Solyc11g069780.1.1	1..2397	0	0.58	1.49	0.00039	0.00614	1
Solyc07g065500	Solyc07g065500.1.1	1..549	0	-0.67	-1.59	0.00039	0.00614	1
Solyc04g011840	Solyc04g011840.1.1	1..309	0	-1.88	-3.68	0.000389	0.00614	1
Solyc04g082030	Solyc04g082030.1.1	1..1296	0	1.31	2.48	0.000389	0.00613	1
Solyc08g080140	Solyc08g080140.2.1	1..906	0	0.5	1.42	0.000389	0.00613	1
Solyc02g069020	Solyc02g069020.2.1	1..789	0	-0.63	-1.54	0.000386	0.00609	1
Solyc03g078770	Solyc03g078770.2.1	1..1407	0	-1.33	-2.52	0.000385	0.00608	1
Solyc01g007460	Solyc01g007460.2.1	1..306	0	-0.9	-1.87	0.000383	0.00606	1
Solyc03g095990	Solyc03g095990.1.1	1..639	0	-0.52	-1.43	0.000381	0.00603	1
Solyc12g013800	Solyc12g013800.1.1	1..849	0	-0.76	-1.69	0.00038	0.00601	1
Solyc06g051130	Solyc06g051130.1.1	1..1305	0	1.54	2.9	0.000378	0.00599	1
Solyc02g069250	Solyc02g069250.2.1	1..1083	0	-1.1	-2.15	0.000378	0.00599	1
Solyc05g008300	Solyc05g008300.1.1	1..819	0	0.86	1.82	0.000377	0.00598	1
Solyc09g075140	Solyc09g075140.2.1	1..1059	0	0.62	1.53	0.000374	0.00593	1
Solyc03g096980	Solyc03g096980.1.1	1..1527	0	-0.7	-1.62	0.000374	0.00593	1
Solyc09g072610	Solyc09g072610.2.1	1..2196	0	-0.64	-1.56	0.000374	0.00592	1
Solyc06g073910	Solyc06g073910.2.1	1..915	0	0.81	1.75	0.000373	0.00592	1
Solyc01g108330	Solyc01g108330.2.1	1..450	0	1.9	3.72	0.000371	0.00589	1
Solyc03g025320	Solyc03g025320.2.1	1..1359	0	0.64	1.55	0.00037	0.00588	1
Solyc02g079940	Solyc02g079940.2.1	1..519	0	1.47	2.76	0.000367	0.00583	1
Solyc05g015390	Solyc05g015390.2.1	1..693	0	-0.58	-1.49	0.000366	0.00582	1
Solyc10g083760	Solyc10g083760.1.1	1..1821	0	0.61	1.53	0.000366	0.00582	1
Solyc00g007130	Solyc00g007130.2.1	1..1266	0	-0.87	-1.83	0.000363	0.00578	1
Solyc03g111140	Solyc03g111140.2.1	1..1716	0	-1.29	-2.44	0.000363	0.00578	1
Solyc03g119710	Solyc03g119710.2.1	1..1305	0	-0.69	-1.61	0.000363	0.00578	1
Solyc01g006330	Solyc01g006330.2.1	1..1197	0	-0.56	-1.47	0.000363	0.00578	1
Solyc01g109480	Solyc01g109480.2.1	1..264	0	-1.32	-2.49	0.000363	0.00578	1
Solyc08g078650	Solyc08g078650.2.1	1..1410	0	-0.75	-1.69	0.000363	0.00578	1
Solyc10g050170	Solyc10g050170.1.1	1..2181	0	-0.59	-1.5	0.000363	0.00578	1
Solyc02g091080	Solyc02g091080.1.1	1..1524	0	1.11	2.16	0.000363	0.00578	1
Solyc12g013690	Solyc12g013690.1.1	1..1224	0	-0.91	-1.88	0.000361	0.00576	1
Solyc06g073620	Solyc06g073620.2.1	1..735	0	-0.71	-1.64	0.000361	0.00576	1
Solyc03g007030	Solyc03g007030.2.1	1..297	0	-0.73	-1.65	0.000361	0.00576	1
Solyc04g011400	Solyc04g011400.2.1	1..1032	0	0.53	1.44	0.00036	0.00575	1
Solyc08g083050	Solyc08g083050.1.1	1..729	0	2.25	4.75	0.000359	0.00574	1
Solyc06g016770	Solyc06g016770.2.1	1..1515	0	-0.51	-1.42	0.000357	0.00572	1
Solyc01g097350	Solyc01g097350.2.1	1..984	0	0.63	1.54	0.000357	0.00572	1
Solyc04g051540	Solyc04g051540.2.1	1..705	0	1.34	2.53	0.000357	0.00572	1
Solyc03g007760	Solyc03g007760.2.1	1..2481	0	0.53	1.44	0.000356	0.0057	1
Solyc01g066870	Solyc01g066870.2.1	1..954	0	-0.56	-1.47	0.000355	0.0057	1
Solyc08g077240	Solyc08g077240.2.1	1..1851	0	0.59	1.5	0.000355	0.0057	1
Solyc02g088000	Solyc02g088000.2.1	1..2307	0	-0.53	-1.45	0.000355	0.0057	1
Solyc12g005680	Solyc12g005680.1.1	1..2400	0	-1.88	-3.69	0.000355	0.00569	1
Solyc02g092970	Solyc02g092970.2.1	1..576	0	-1.11	-2.17	0.000353	0.00567	1
Solyc01g100510	Solyc01g100510.2.1	1..1008	0	1.09	2.14	0.000353	0.00567	1
Solyc05g007490	Solyc05g007490.2.1	1..1839	0	0.56	1.47	0.000352	0.00567	1
Solyc09g090530	Solyc09g090530.2.1	1..894	0	1.27	2.42	0.000352	0.00566	1
Solyc04g070970	Solyc04g070970.2.1	1..2169	0	2.57	5.95	0.00035	0.00564	1
Solyc10g009290	Solyc10g009290.1.1	1..1356	0	1.2	2.3	0.00035	0.00564	1
Solyc10g078740	Solyc10g078740.1.1	1..1179	0	0.61	1.53	0.000349	0.00563	1
Solyc08g075990	Solyc08g075990.2.1	1..936	0	-0.57	-1.49	0.000348	0.00561	1
Solyc03g008010	Solyc03g008010.2.1	1..714	0	0.54	1.46	0.000348	0.0056	1
Solyc04g026170	Solyc04g026170.1.1	1..645	0	-1.75	-3.36	0.000347	0.00559	1
Solyc01g111020	Solyc01g111020.2.1	1..3462	0	-0.6	-1.51	0.000346	0.00559	1
Solyc07g066110	Solyc07g066110.1.1	1..1584	0	-0.95	-1.93	0.000346	0.00559	1
Solyc09g065950	Solyc09g065950.2.1	1..933	0	0.75	1.68	0.000346	0.00559	1
Solyc08g082160	Solyc08g082160.2.1	1..288	0	1.08	2.11	0.000345	0.00557	1
Solyc02g086610	Solyc02g086610.2.1	1..1416	0	-0.53	-1.45	0.000344	0.00557	1
Solyc04g012110	Solyc04g012110.1.1	1..1824	0	-0.71	-1.63	0.000344	0.00557	1
Solyc05g053010	Solyc05g053010.1.1	1..2073	0	0.66	1.58	0.000344	0.00556	1
Solyc01g088780	Solyc01g088780.2.1	1..627	0	0.82	1.77	0.000342	0.00554	1
Solyc12g009560	Solyc12g009560.1.1	1..1914	0	0.79	1.73	0.000342	0.00554	1
Solyc01g094410	Solyc01g094410.2.1	1..3030	0	-0.62	-1.54	0.000342	0.00554	1
Solyc01g088760	Solyc01g088760.2.1	1..1533	0	-0.81	-1.75	0.000342	0.00554	1
Solyc04g025290	Solyc04g025290.2.1	1..1410	0	-0.52	-1.44	0.00034	0.00551	1
Solyc10g083700	Solyc10g083700.2.1	1..1557	0	-1.36	-2.57	0.000338	0.00549	1
Solyc03g122310	Solyc03g122310.2.1	1..1596	0	-0.67	-1.59	0.000338	0.00548	1
Solyc02g067470	Solyc02g067470.2.1	1..714	0	-0.6	-1.52	0.000338	0.00548	1
Solyc12g013810	Solyc12g013810.1.1	1..540	0	-0.54	-1.46	0.000336	0.00546	1
Solyc07g052590	Solyc07g052590.1.1	1..2025	0	-0.65	-1.56	0.000334	0.00544	1
Solyc03g121050	Solyc03g121050.2.1	1..1992	0	0.52	1.44	0.000334	0.00543	1
Solyc09g008200	Solyc09g008200.2.1	1..1128	0	-0.73	-1.66	0.000333	0.00541	1
Solyc03g119110	Solyc03g119110.2.1	1..993	0	0.53	1.44	0.000332	0.00541	1
Solyc05g015840	Solyc05g015840.2.1	1..939	0	0.73	1.66	0.000331	0.00539	1
Solyc07g007340	Solyc07g007340.2.1	1..1680	0	-0.78	-1.72	0.00033	0.00538	1
Solyc10g080080	Solyc10g080080.1.1	1..1632	0	-0.56	-1.48	0.00033	0.00537	1
Solyc02g055440	Solyc02g055440.2.1	1..660	0	-0.59	-1.51	0.000328	0.00535	1
Solyc11g065680	Solyc11g065680.1.1	1..474	0	-0.67	-1.59	0.000327	0.00534	1
Solyc09g092550	Solyc09g092550.2.1	1..2913	0	0.6	1.52	0.000327	0.00534	1
Solyc12g040690	Solyc12g040690.1.1	1..228	0	1.56	2.94	0.000327	0.00534	1
Solyc08g079420	Solyc08g079420.2.1	1..1539	0	-0.69	-1.62	0.000327	0.00534	1
Solyc00g009140	Solyc00g009140.2.1	1..645	0	-0.97	-1.96	0.000325	0.00532	1
Solyc06g074850	Solyc06g074850.2.1	1..1485	0	0.69	1.61	0.000325	0.00531	1
Solyc01g010310	Solyc01g010310.2.1	1..570	0	0.88	1.84	0.000325	0.00531	1
Solyc07g065730	Solyc07g065730.1.1	1..1881	0	-0.88	-1.83	0.000325	0.00531	1
Solyc04g012090	Solyc04g012090.1.1	1..3150	0	-0.7	-1.62	0.000324	0.0053	1
Solyc07g045540	Solyc07g045540.2.1	1..1734	0	-0.59	-1.5	0.000324	0.0053	1
Solyc09g011510	Solyc09g011510.2.1	1..477	0	-1.29	-2.45	0.000323	0.0053	1
Solyc03g115640	Solyc03g115640.2.1	1..537	0	0.64	1.56	0.000323	0.0053	1
Solyc08g082180	Solyc08g082180.2.1	1..570	0	-0.56	-1.47	0.00032	0.00525	1
Solyc00g028960	Solyc00g028960.1.1	1..312	0	-1.87	-3.65	0.000319	0.00524	1
Solyc07g007030	Solyc07g007030.1.1	1..1974	0	0.51	1.42	0.000319	0.00524	1
Solyc02g091840	Solyc02g091840.2.1	1..3051	0	0.54	1.45	0.000317	0.00521	1
Solyc02g081450	Solyc02g081450.2.1	1..981	0	1.09	2.12	0.000317	0.00521	1
Solyc04g007950	Solyc04g007950.2.1	1..849	0	0.92	1.89	0.000316	0.0052	1
Solyc04g007980	Solyc04g007980.2.1	1..1101	0	-0.54	-1.45	0.000316	0.0052	1
Solyc11g066630	Solyc11g066630.1.1	1..438	0	0.62	1.53	0.000316	0.0052	1
Solyc03g033970	Solyc03g033970.1.1	1..951	0	-8	-255.18	0.000316	0.0052	1
Solyc09g092720	Solyc09g092720.2.1	1..432	0	1.11	2.16	0.000314	0.00518	1
Solyc04g082950	Solyc04g082950.2.1	1..1347	0	0.91	1.88	0.000312	0.00514	1
Solyc05g055220	Solyc05g055220.1.1	1..690	0	1.33	2.52	0.000311	0.00513	1
Solyc02g068910	Solyc02g068910.2.1	1..1734	0	-0.54	-1.45	0.000311	0.00513	1
Solyc03g114180	Solyc03g114180.2.1	1..1377	0	1.03	2.05	0.000309	0.0051	1
Solyc02g063160	Solyc02g063160.2.1	1..1029	0	-0.79	-1.73	0.000309	0.0051	1
Solyc02g081060	Solyc02g081060.2.1	1..198	0	-1.04	-2.05	0.000309	0.0051	1
Solyc12g006470	Solyc12g006470.1.1	1..1377	0	0.77	1.71	0.000308	0.00509	1
Solyc04g076860	Solyc04g076860.2.1	1..2253	0	0.69	1.61	0.000307	0.00508	1
Solyc02g091530	Solyc02g091530.2.1	1..1104	0	-0.55	-1.46	0.000307	0.00508	1
Solyc11g027730	Solyc11g027730.1.1	1..171	0	-1.2	-2.29	0.000306	0.00507	1
Solyc01g104740	Solyc01g104740.2.1	1..441	0	-4.46	-21.99	0.000305	0.00506	1
Solyc03g112590	Solyc03g112590.2.1	1..2496	0	-1.43	-2.7	0.000304	0.00504	1
Solyc10g083520	Solyc10g083520.1.1	1..513	0	0.57	1.49	0.000304	0.00503	1
Solyc01g087020	Solyc01g087020.2.1	1..189	0	1.58	2.99	0.000303	0.00503	1
Solyc06g073990	Solyc06g073990.1.1	1..360	0	1.02	2.03	0.000303	0.00502	1
Solyc11g007330	Solyc11g007330.1.1	1..495	0	0.9	1.86	0.000302	0.00501	1
Solyc03g113510	Solyc03g113510.1.1	1..975	0	-1.26	-2.39	0.000301	0.005	1
Solyc12g089040	Solyc12g089040.1.1	1..1002	0	0.54	1.46	0.000301	0.005	1
Solyc01g017530	Solyc01g017530.1.1	1..603	0	-1.43	-2.7	0.0003	0.00499	1
Solyc06g053620	Solyc06g053620.2.1	1..837	0	-1.05	-2.07	0.000297	0.00495	1
Solyc12g089380	Solyc12g089380.1.1	1..774	0	0.72	1.65	0.000298	0.00495	1
Solyc01g103710	Solyc01g103710.2.1	1..759	0	-0.51	-1.42	0.000297	0.00495	1
Solyc07g005390	Solyc07g005390.2.1	1..1491	0	-0.57	-1.48	0.000296	0.00493	1
Solyc04g077680	Solyc04g077680.2.1	1..2430	0	0.52	1.44	0.000293	0.00488	1
Solyc11g068890	Solyc11g068890.1.1	1..630	0	1.1	2.14	0.000291	0.00485	1
Solyc10g080430	Solyc10g080430.1.1	1..2325	0	0.52	1.44	0.000289	0.00483	1
Solyc09g074310	Solyc09g074310.2.1	1..1080	0	-0.71	-1.63	0.000288	0.00481	1
Solyc09g089700	Solyc09g089700.2.1	1..495	0	-1.01	-2.01	0.000288	0.00481	1
Solyc01g094270	Solyc01g094270.2.1	1..948	0	-1.48	-2.78	0.000288	0.00481	1
Solyc04g080450	Solyc04g080450.1.1	1..1554	0	0.55	1.46	0.000288	0.00481	1
Solyc05g007160	Solyc05g007160.2.1	1..1467	0	0.55	1.47	0.000287	0.00479	1
Solyc03g115720	Solyc03g115720.2.1	1..1320	0	-0.63	-1.54	0.000286	0.00478	1
Solyc06g034340	Solyc06g034340.1.1	1..1023	0	1.59	3.01	0.000285	0.00477	1
Solyc12g096420	Solyc12g096420.1.1	1..1656	0	-0.69	-1.61	0.000285	0.00477	1
Solyc08g078270	Solyc08g078270.2.1	1..1026	0	-0.64	-1.56	0.000285	0.00477	1
Solyc05g015310	Solyc05g015310.2.1	1..1464	0	-0.61	-1.53	0.000284	0.00476	1
Solyc08g083500	Solyc08g083500.1.1	1..1566	0	-0.77	-1.71	0.000282	0.00473	1
Solyc01g065490	Solyc01g065490.2.1	1..960	0	-0.58	-1.49	0.000282	0.00472	1
Solyc02g088680	Solyc02g088680.1.1	1..189	0	0.7	1.63	0.000281	0.00472	1
Solyc06g008000	Solyc06g008000.1.1	1..474	0	1.11	2.16	0.000281	0.00472	1
Solyc02g083270	Solyc02g083270.2.1	1..1122	0	-0.52	-1.43	0.000281	0.00472	1
Solyc02g083810	Solyc02g083810.2.1	1..1113	0	-0.61	-1.53	0.000281	0.00472	1
Solyc03g026220	Solyc03g026220.2.1	1..1026	0	0.55	1.46	0.00028	0.00471	1
Solyc02g068740	Solyc02g068740.2.1	1..465	0	0.82	1.76	0.000279	0.0047	1
Solyc07g052970	Solyc07g052970.2.1	1..1614	0	0.77	1.71	0.000279	0.00469	1
Solyc04g050310	Solyc04g050310.2.1	1..477	0	-1.3	-2.46	0.000278	0.00469	1
Solyc12g042760	Solyc12g042760.1.1	1..1440	0	0.8	1.74	0.000275	0.00463	1
Solyc05g005860	Solyc05g005860.1.1	1..1119	0	-0.62	-1.54	0.000273	0.00461	1
Solyc12g042890	Solyc12g042890.1.1	1..774	0	0.78	1.71	0.000273	0.00461	1
Solyc08g074480	Solyc08g074480.1.1	1..396	0	0.57	1.49	0.000271	0.00457	1
Solyc09g065240	Solyc09g065240.2.1	1..1152	0	0.88	1.85	0.00027	0.00456	1
Solyc06g069380	Solyc06g069380.2.1	1..1485	0	0.59	1.5	0.00027	0.00456	1
Solyc04g050910	Solyc04g050910.1.1	1..801	0	1.23	2.35	0.000267	0.00451	1
Solyc06g019200	Solyc06g019200.2.1	1..1407	0	-0.54	-1.45	0.000266	0.00449	1
Solyc01g109170	Solyc01g109170.2.1	1..597	0	-0.68	-1.6	0.000265	0.00448	1
Solyc06g068730	Solyc06g068730.1.1	1..1398	0	-1.18	-2.26	0.000263	0.00445	1
Solyc08g007680	Solyc08g007680.1.1	1..2238	0	0.81	1.76	0.000262	0.00444	1
Solyc11g045180	Solyc11g045180.1.1	1..546	0	-0.57	-1.49	0.000262	0.00443	1
Solyc02g089850	Solyc02g089850.2.1	1..531	0	0.79	1.72	0.000262	0.00443	1
Solyc02g086820	Solyc02g086820.2.1	1..966	0	-0.75	-1.68	0.000261	0.00443	1
Solyc03g120380	Solyc03g120380.2.1	1..579	0	1.38	2.6	0.00026	0.00441	1
Solyc11g018550	Solyc11g018550.2.1	1..1266	0	-0.57	-1.48	0.000258	0.00439	1
Solyc02g065550	Solyc02g065550.2.1	1..1050	0	0.97	1.97	0.000258	0.00439	1
Solyc06g071220	Solyc06g071220.1.1	1..408	0	-1.52	-2.86	0.000258	0.00438	1
Solyc04g049380	Solyc04g049380.2.1	1..2343	0	-0.52	-1.44	0.000258	0.00438	1
Solyc04g005220	Solyc04g005220.1.1	1..1260	0	0.88	1.85	0.000257	0.00437	1
Solyc11g069770	Solyc11g069770.1.1	1..546	0	-1.32	-2.5	0.000256	0.00437	1
Solyc07g005540	Solyc07g005540.1.1	1..2568	0	0.61	1.52	0.000255	0.00434	1
Solyc11g011870	Solyc11g011870.1.1	1..1368	0	-1.03	-2.04	0.000254	0.00433	1
Solyc02g083130	Solyc02g083130.2.1	1..1632	0	0.7	1.63	0.000253	0.00431	1
Solyc01g090240	Solyc01g090240.2.1	1..2103	0	0.56	1.47	0.000252	0.0043	1
Solyc03g116380	Solyc03g116380.2.1	1..1881	0	0.54	1.45	0.000252	0.00429	1
Solyc02g062130	Solyc02g062130.2.1	1..1089	0	-0.61	-1.53	0.000252	0.00429	1
Solyc02g067050	Solyc02g067050.2.1	1..915	0	-1.26	-2.4	0.000251	0.00429	1
Solyc01g006390	Solyc01g006390.2.1	1..414	0	1.39	2.63	0.000251	0.00429	1
Solyc02g079730	Solyc02g079730.2.1	1..1098	0	-0.68	-1.61	0.000251	0.00429	1
Solyc02g070000	Solyc02g070000.2.1	1..3075	0	0.63	1.55	0.000251	0.00429	1
Solyc03g096290	Solyc03g096290.2.1	1..861	0	0.61	1.53	0.000251	0.00429	1
Solyc10g080940	Solyc10g080940.1.1	1..1359	0	0.63	1.55	0.00025	0.00428	1
Solyc11g069800	Solyc11g069800.1.1	1..1533	0	0.77	1.71	0.000249	0.00427	1
Solyc12g056860	Solyc12g056860.1.1	1..1047	0	-0.84	-1.79	0.000249	0.00427	1
Solyc06g083070	Solyc06g083070.2.1	1..1992	0	0.6	1.52	0.000249	0.00426	1
Solyc12g099360	Solyc12g099360.1.1	1..1704	0	-0.76	-1.69	0.000249	0.00426	1
Solyc07g066390	Solyc07g066390.1.1	1..1734	0	-0.55	-1.46	0.000247	0.00424	1
Solyc06g060260	Solyc06g060260.2.1	1..1038	0	-0.54	-1.46	0.000247	0.00424	1
Solyc07g065860	Solyc07g065860.2.1	1..3249	0	0.89	1.85	0.000246	0.00422	1
Solyc09g020190	Solyc09g020190.2.1	1..1632	0	-0.55	-1.47	0.000245	0.00421	1
Solyc11g011990	Solyc11g011990.1.1	1..1101	0	-0.65	-1.57	0.000245	0.00421	1
Solyc01g107560	Solyc01g107560.2.1	1..1464	0	-2.01	-4.02	0.000243	0.00418	1
Solyc09g007410	Solyc09g007410.2.1	1..1452	0	0.56	1.47	0.000242	0.00417	1
Solyc07g005570	Solyc07g005570.2.1	1..1761	0	-0.58	-1.5	0.000241	0.00416	1
Solyc01g067530	Solyc01g067530.2.1	1..2016	0	-0.62	-1.54	0.000241	0.00416	1
Solyc10g008520	Solyc10g008520.2.1	1..1809	0	0.68	1.61	0.000241	0.00415	1
Solyc12g095790	Solyc12g095790.1.1	1..1029	0	0.52	1.43	0.00024	0.00414	1
Solyc09g098110	Solyc09g098110.2.1	1..1074	0	0.73	1.66	0.00024	0.00414	1
Solyc11g006360	Solyc11g006360.1.1	1..339	0	-0.88	-1.84	0.000239	0.00413	1
Solyc06g082150	Solyc06g082150.2.1	1..2250	0	-0.56	-1.47	0.000239	0.00413	1
Solyc07g064050	Solyc07g064050.2.1	1..1602	0	1.28	2.42	0.000238	0.00412	1
Solyc06g066530	Solyc06g066530.1.1	1..576	0	-1.66	-3.15	0.000238	0.00411	1
Solyc04g082630	Solyc04g082630.2.1	1..1431	0	-0.67	-1.6	0.000236	0.00408	1
Solyc00g170200	Solyc00g170200.1.1	1..384	0	-1.61	-3.05	0.000235	0.00407	1
Solyc04g080870	Solyc04g080870.1.1	1..261	0	-0.75	-1.68	0.000234	0.00405	1
Solyc02g063010	Solyc02g063010.2.1	1..960	0	0.54	1.45	0.000232	0.00402	1
Solyc12g096310	Solyc12g096310.1.1	1..717	0	-2.53	-5.79	0.000231	0.00401	1
Solyc07g040960	Solyc07g040960.1.1	1..1500	0	2.21	4.61	0.00023	0.00399	1
Solyc03g096030	Solyc03g096030.2.1	1..1413	0	1.03	2.04	0.00023	0.00399	1
Solyc04g055180	Solyc04g055180.2.1	1..1197	0	-0.56	-1.47	0.00023	0.00399	1
Solyc07g052390	Solyc07g052390.2.1	1..2604	0	-0.6	-1.51	0.00023	0.00399	1
Solyc06g066410	Solyc06g066410.2.1	1..396	0	0.99	1.99	0.000229	0.00398	1
Solyc11g030390	Solyc11g030390.1.1	1..813	0	-0.74	-1.67	0.000229	0.00397	1
Solyc08g061160	Solyc08g061160.1.1	1..327	0	-0.69	-1.61	0.000228	0.00396	1
Solyc03g120410	Solyc03g120410.1.1	1..477	0	0.64	1.56	0.000227	0.00396	1
Solyc11g010490	Solyc11g010490.1.1	1..3300	0	0.58	1.5	0.000227	0.00395	1
Solyc08g077140	Solyc08g077140.1.1	1..813	0	-0.58	-1.49	0.000227	0.00395	1
Solyc09g098000	Solyc09g098000.2.1	1..1050	0	-1.08	-2.11	0.000226	0.00395	1
Solyc09g074590	Solyc09g074590.1.1	1..309	0	-2.07	-4.19	0.000226	0.00395	1
Solyc01g010390	Solyc01g010390.2.1	1..1524	0	-0.6	-1.51	0.000226	0.00394	1
Solyc04g008970	Solyc04g008970.2.1	1..687	0	0.83	1.78	0.000225	0.00392	1
Solyc09g042710	Solyc09g042710.2.1	1..1722	0	0.9	1.87	0.000224	0.00392	1
Solyc02g082670	Solyc02g082670.2.1	1..825	0	0.76	1.69	0.000224	0.00392	1
Solyc01g066270	Solyc01g066270.2.1	1..282	0	-1.63	-3.09	0.000224	0.00392	1
Solyc04g076800	Solyc04g076800.2.1	1..2268	0	-0.62	-1.54	0.000224	0.00392	1
Solyc10g084790	Solyc10g084790.1.1	1..246	0	1.37	2.59	0.000223	0.00391	1
Solyc11g071640	Solyc11g071640.1.1	1..1890	0	0.57	1.48	0.000223	0.0039	1
Solyc06g076220	Solyc06g076220.2.1	1..783	0	0.71	1.63	0.000221	0.00387	1
Solyc00g007300	Solyc00g007300.2.1	1..1704	0	0.54	1.45	0.00022	0.00386	1
Solyc03g034370	Solyc03g034370.1.1	1..192	0	1.01	2.01	0.000215	0.00378	1
Solyc12g011170	Solyc12g011170.1.1	1..2547	0	1.11	2.16	0.000215	0.00377	1
Solyc09g092470	Solyc09g092470.2.1	1..1707	0	1.26	2.39	0.000214	0.00376	1
Solyc01g098120	Solyc01g098120.2.1	1..1089	0	-0.85	-1.81	0.000214	0.00376	1
Solyc01g106470	Solyc01g106470.2.1	1..1296	0	-0.56	-1.48	0.000214	0.00376	1
Solyc11g068790	Solyc11g068790.1.1	1..576	0	-0.54	-1.46	0.000214	0.00376	1
Solyc03g083100	Solyc03g083100.2.1	1..1410	0	0.57	1.49	0.000213	0.00375	1
Solyc05g013860	Solyc05g013860.2.1	1..2034	0	1.41	2.66	0.000213	0.00375	1
Solyc07g055050	Solyc07g055050.2.1	1..1017	0	-0.55	-1.46	0.000213	0.00375	1
Solyc02g082450	Solyc02g082450.2.1	1..1218	0	0.84	1.78	0.000212	0.00374	1
Solyc02g079960	Solyc02g079960.2.1	1..378	0	-0.61	-1.53	0.000212	0.00373	1
Solyc09g065030	Solyc09g065030.2.1	1..1395	0	-1	-1.99	0.000209	0.00369	1
Solyc05g047580	Solyc05g047580.2.1	1..2196	0	-1.65	-3.14	0.000209	0.00369	1
Solyc01g056580	Solyc01g056580.2.1	1..1161	0	-0.78	-1.72	0.000209	0.00368	1
Solyc08g075870	Solyc08g075870.2.1	1..1794	0	0.54	1.45	0.000208	0.00368	1
Solyc03g031530	Solyc03g031530.2.1	1..1368	0	-0.94	-1.92	0.000208	0.00367	1
Solyc01g087520	Solyc01g087520.2.1	1..516	0	-0.56	-1.47	0.000208	0.00367	1
Solyc04g076640	Solyc04g076640.1.1	1..1923	0	1.3	2.45	0.000208	0.00367	1
Solyc05g005740	Solyc05g005740.2.1	1..2340	0	-0.56	-1.47	0.000208	0.00367	1
Solyc03g114860	Solyc03g114860.2.1	1..1056	0	0.66	1.58	0.000207	0.00367	1
Solyc02g085750	Solyc02g085750.2.1	1..948	0	0.73	1.65	0.000205	0.00364	1
Solyc03g026150	Solyc03g026150.2.1	1..714	0	0.68	1.61	0.000205	0.00363	1
Solyc01g105650	Solyc01g105650.2.1	1..1071	0	-1.4	-2.63	0.000204	0.00361	1
Solyc10g080540	Solyc10g080540.1.1	1..1065	0	0.88	1.85	0.000203	0.00361	1
Solyc06g068480	Solyc06g068480.2.1	1..1149	0	-0.62	-1.54	0.000203	0.0036	1
Solyc04g015330	Solyc04g015330.2.1	1..741	0	-0.67	-1.59	0.000202	0.0036	1
Solyc01g007090	Solyc01g007090.1.1	1..1869	0	3.17	9.03	0.000201	0.00357	1
Solyc04g071930	Solyc04g071930.2.1	1..507	0	-0.56	-1.47	0.000201	0.00357	1
Solyc09g063140	Solyc09g063140.2.1	1..969	0	-0.53	-1.45	0.0002	0.00357	1
Solyc09g009820	Solyc09g009820.2.1	1..933	0	-0.53	-1.45	0.000199	0.00353	1
Solyc09g072510	Solyc09g072510.1.1	1..612	0	-1.63	-3.11	0.000198	0.00352	1
Solyc01g104850	Solyc01g104850.2.1	1..1437	0	0.78	1.71	0.000197	0.00351	1
Solyc10g083310	Solyc10g083310.1.1	1..3033	0	-0.56	-1.48	0.000196	0.00349	1
Solyc06g071330	Solyc06g071330.2.1	1..1614	0	0.52	1.43	0.000195	0.00348	1
Solyc03g114240	Solyc03g114240.2.1	1..1905	0	0.89	1.86	0.000195	0.00348	1
Solyc11g005420	Solyc11g005420.1.1	1..747	0	0.79	1.73	0.000195	0.00348	1
Solyc02g085430	Solyc02g085430.2.1	1..1833	0	1.79	3.45	0.000194	0.00347	1
Solyc09g060110	Solyc09g060110.2.1	1..2715	0	0.75	1.68	0.000194	0.00347	1
Solyc12g019110	Solyc12g019110.1.1	1..2103	0	-0.56	-1.47	0.000194	0.00347	1
Solyc03g083770	Solyc03g083770.1.1	1..603	0	1.1	2.15	0.000193	0.00345	1
Solyc03g119150	Solyc03g119150.2.1	1..783	0	-0.6	-1.52	0.000193	0.00345	1
Solyc02g091780	Solyc02g091780.1.1	1..2337	0	-0.65	-1.57	0.000191	0.00342	1
Solyc06g082620	Solyc06g082620.1.1	1..639	0	0.54	1.45	0.00019	0.00341	1
Solyc07g006140	Solyc07g006140.2.1	1..1554	0	-1.01	-2.02	0.00019	0.00341	1
Solyc02g089930	Solyc02g089930.2.1	1..1548	0	-0.79	-1.73	0.000188	0.00337	1
Solyc11g065320	Solyc11g065320.1.1	1..2094	0	0.59	1.51	0.000188	0.00337	1
Solyc01g105290	Solyc01g105290.2.1	1..1161	0	-0.64	-1.56	0.000187	0.00336	1
Solyc12g013840	Solyc12g013840.1.1	1..2589	0	-0.54	-1.45	0.000184	0.00331	1
Solyc07g016170	Solyc07g016170.2.1	1..2943	0	0.64	1.55	0.000184	0.0033	1
Solyc09g066280	Solyc09g066280.2.1	1..1815	0	0.55	1.47	0.000183	0.00329	1
Solyc10g078280	Solyc10g078280.2.1	1..1482	0	-0.69	-1.61	0.000183	0.00329	1
Solyc10g054840	Solyc10g054840.1.1	1..984	0	0.95	1.94	0.000183	0.00329	1
Solyc06g082640	Solyc06g082640.2.1	1..678	0	0.61	1.52	0.000182	0.00328	1
Solyc01g010260	Solyc01g010260.2.1	1..1560	0	-0.87	-1.83	0.000182	0.00327	1
Solyc06g060010	Solyc06g060010.2.1	1..1668	0	0.84	1.79	0.00018	0.00324	1
Solyc03g116120	Solyc03g116120.1.1	1..675	0	-2.17	-4.5	0.00018	0.00324	1
Solyc12g094620	Solyc12g094620.1.1	1..1479	0	0.71	1.64	0.00018	0.00324	1
Solyc05g055850	Solyc05g055850.2.1	1..711	0	-0.59	-1.5	0.000178	0.00321	1
Solyc01g086930	Solyc01g086930.2.1	1..1914	0	0.79	1.72	0.000177	0.00321	1
Solyc03g111360	Solyc03g111360.2.1	1..1416	0	-0.86	-1.82	0.000176	0.00318	1
Solyc08g066660	Solyc08g066660.1.1	1..657	0	1.06	2.08	0.000176	0.00318	1
Solyc10g074790	Solyc10g074790.1.1	1..1275	0	-0.59	-1.51	0.000175	0.00317	1
Solyc09g059270	Solyc09g059270.2.1	1..825	0	-0.61	-1.52	0.000175	0.00317	1
Solyc09g082790	Solyc09g082790.2.1	1..1005	0	1.49	2.81	0.000175	0.00317	1
Solyc10g085070	Solyc10g085070.1.1	1..1803	0	0.88	1.84	0.000174	0.00315	1
Solyc03g098320	Solyc03g098320.2.1	1..1377	0	-0.63	-1.55	0.000173	0.00314	1
Solyc12g062450	Solyc12g062450.1.1	1..384	0	-0.67	-1.59	0.000173	0.00313	1
Solyc08g059760	Solyc08g059760.2.1	1..981	0	-0.64	-1.56	0.000172	0.00313	1
Solyc11g011240	Solyc11g011240.1.1	1..1098	0	0.92	1.89	0.000172	0.00311	1
Solyc02g087560	Solyc02g087560.1.1	1..1998	0	-0.74	-1.67	0.000171	0.00311	1
Solyc12g011400	Solyc12g011400.1.1	1..2190	0	-1.06	-2.08	0.000171	0.00311	1
Solyc01g096740	Solyc01g096740.2.1	1..1455	0	-0.94	-1.92	0.00017	0.0031	1
Solyc05g024430	Solyc05g024430.2.1	1..348	0	-0.55	-1.47	0.00017	0.0031	1
Solyc06g072730	Solyc06g072730.2.1	1..2436	0	0.77	1.7	0.00017	0.00309	1
Solyc01g108280	Solyc01g108280.2.1	1..1089	0	-0.56	-1.48	0.000169	0.00307	1
Solyc01g010150	Solyc01g010150.2.1	1..1347	0	0.92	1.89	0.000168	0.00307	1
Solyc07g063770	Solyc07g063770.2.1	1..2490	0	-0.8	-1.74	0.000168	0.00307	1
Solyc12g006920	Solyc12g006920.1.1	1..1521	0	0.54	1.46	0.000168	0.00307	1
Solyc11g064750	Solyc11g064750.1.1	1..1455	0	-0.79	-1.73	0.000168	0.00307	1
Solyc04g081400	Solyc04g081400.2.1	1..1500	0	0.59	1.51	0.000167	0.00305	1
Solyc12g036150	Solyc12g036150.1.1	1..1122	0	-0.74	-1.67	0.000167	0.00305	1
Solyc02g092770	Solyc02g092770.2.1	1..819	0	-0.54	-1.46	0.000167	0.00305	1
Solyc01g087450	Solyc01g087450.2.1	1..2544	0	1.23	2.34	0.000166	0.00304	1
Solyc06g074510	Solyc06g074510.2.1	1..1530	0	-0.55	-1.46	0.000165	0.00303	1
Solyc12g006450	Solyc12g006450.1.1	1..1551	0	0.64	1.56	0.000165	0.00303	1
Solyc04g054520	Solyc04g054520.2.1	1..630	0	-0.61	-1.53	0.000165	0.00302	1
Solyc06g053770	Solyc06g053770.2.1	1..765	0	-0.69	-1.61	0.000164	0.00301	1
Solyc09g089740	Solyc09g089740.2.1	1..867	0	-0.87	-1.83	0.000164	0.00301	1
Solyc10g044560	Solyc10g044560.1.1	1..522	0	-1.66	-3.17	0.000164	0.003	1
Solyc01g111510	Solyc01g111510.2.1	1..864	0	-0.6	-1.52	0.000163	0.003	1
Solyc06g005150	Solyc06g005150.2.1	1..753	0	-0.59	-1.51	0.000163	0.003	1
Solyc03g006780	Solyc03g006780.2.1	1..1695	0	0.7	1.63	0.000162	0.00298	1
Solyc00g017230	Solyc00g017230.1.1	1..789	0	1.38	2.6	0.000162	0.00297	1
Solyc02g078760	Solyc02g078760.1.1	1..762	0	1.01	2.01	0.00016	0.00295	1
Solyc02g070760	Solyc02g070760.2.1	1..885	0	-0.52	-1.43	0.00016	0.00295	1
Solyc01g080510	Solyc01g080510.2.1	1..990	0	-0.55	-1.46	0.00016	0.00295	1
Solyc01g090940	Solyc01g090940.2.1	1..1251	0	-0.58	-1.49	0.00016	0.00295	1
Solyc01g094750	Solyc01g094750.2.1	1..1581	0	0.74	1.68	0.000159	0.00294	1
Solyc02g030200	Solyc02g030200.1.1	1..174	0	1.06	2.08	0.000158	0.00292	1
Solyc07g005840	Solyc07g005840.2.1	1..3126	0	0.83	1.78	0.000158	0.00292	1
Solyc12g056850	Solyc12g056850.1.1	1..834	0	-0.55	-1.47	0.000157	0.0029	1
Solyc02g067540	Solyc02g067540.2.1	1..1017	0	-0.62	-1.53	0.000156	0.00289	1
Solyc03g117950	Solyc03g117950.2.1	1..2895	0	-0.71	-1.64	0.000156	0.00288	1
Solyc02g080810	Solyc02g080810.2.1	1..1221	0	-0.64	-1.56	0.000155	0.00287	1
Solyc05g006820	Solyc05g006820.2.1	1..936	0	0.61	1.53	0.000155	0.00287	1
Solyc07g007330	Solyc07g007330.1.1	1..621	0	-1.04	-2.06	0.000155	0.00287	1
Solyc10g007800	Solyc10g007800.2.1	1..1248	0	0.79	1.73	0.000155	0.00286	1
Solyc04g016470	Solyc04g016470.2.1	1..1038	0	1.32	2.5	0.000154	0.00286	1
Solyc06g076640	Solyc06g076640.2.1	1..1359	0	0.57	1.48	0.000154	0.00286	1
Solyc04g078640	Solyc04g078640.1.1	1..447	0	-0.88	-1.84	0.000154	0.00285	1
Solyc10g038130	Solyc10g038130.1.1	1..1251	0	0.54	1.45	0.000154	0.00285	1
Solyc10g086060	Solyc10g086060.1.1	1..1416	0	0.54	1.45	0.000153	0.00284	1
Solyc02g092000	Solyc02g092000.2.1	1..777	0	0.55	1.46	0.000153	0.00284	1
Solyc06g051350	Solyc06g051350.2.1	1..1311	0	1.05	2.07	0.000153	0.00284	1
Solyc09g089860	Solyc09g089860.2.1	1..1098	0	1.49	2.8	0.000153	0.00284	1
Solyc04g074230	Solyc04g074230.2.1	1..801	0	0.57	1.48	0.000153	0.00284	1
Solyc12g042900	Solyc12g042900.1.1	1..519	0	0.61	1.52	0.000153	0.00284	1
Solyc01g096280	Solyc01g096280.1.1	1..1617	0	-0.88	-1.84	0.000152	0.00284	1
Solyc01g106570	Solyc01g106570.2.1	1..1311	0	0.56	1.48	0.000152	0.00283	1
Solyc02g070580	Solyc02g070580.1.1	1..1506	0	0.69	1.62	0.000152	0.00283	1
Solyc12g062730	Solyc12g062730.1.1	1..609	0	-2.97	-7.83	0.000151	0.00283	1
Solyc03g116870	Solyc03g116870.2.1	1..1392	0	-0.62	-1.53	0.000151	0.00283	1
Solyc11g017010	Solyc11g017010.1.1	1..1536	0	-0.97	-1.95	0.00015	0.0028	1
Solyc08g081940	Solyc08g081940.2.1	1..1929	0	0.58	1.5	0.00015	0.0028	1
Solyc11g008820	Solyc11g008820.1.1	1..1503	0	-1.75	-3.36	0.00015	0.0028	1
Solyc02g083540	Solyc02g083540.2.1	1..1257	0	0.59	1.51	0.000149	0.00279	1
Solyc02g071710	Solyc02g071710.2.1	1..1143	0	1	2	0.000149	0.00279	1
Solyc09g008460	Solyc09g008460.2.1	1..651	0	0.73	1.66	0.000149	0.00278	1
Solyc04g076140	Solyc04g076140.2.1	1..2592	0	0.78	1.72	0.000148	0.00278	1
Solyc03g120920	Solyc03g120920.1.1	1..555	0	-1.83	-3.55	0.000148	0.00278	1
Solyc10g049590	Solyc10g049590.1.1	1..312	0	-1.73	-3.31	0.000148	0.00278	1
Solyc02g088690	Solyc02g088690.2.1	1..951	0	0.55	1.46	0.000148	0.00278	1
Solyc02g063230	Solyc02g063230.1.1	1..777	0	1.31	2.49	0.000147	0.00277	1
Solyc03g112200	Solyc03g112200.1.1	1..756	0	-0.93	-1.91	0.000147	0.00276	1
Solyc08g083240	Solyc08g083240.2.1	1..1470	0	1.22	2.33	0.000146	0.00275	1
Solyc01g079150	Solyc01g079150.2.1	1..2163	0	-0.88	-1.84	0.000146	0.00275	1
Solyc01g099960	Solyc01g099960.2.1	1..1725	0	1.02	2.03	0.000146	0.00274	1
Solyc08g079190	Solyc08g079190.1.1	1..417	0	0.95	1.94	0.000145	0.00274	1
Solyc07g043330	Solyc07g043330.1.1	1..1299	0	-0.96	-1.95	0.000145	0.00273	1
Solyc03g118420	Solyc03g118420.2.1	1..3114	0	-0.61	-1.52	0.000143	0.00269	1
Solyc03g115200	Solyc03g115200.2.1	1..564	0	0.74	1.67	0.000143	0.00269	1
Solyc02g064690	Solyc02g064690.2.1	1..1242	0	-1.09	-2.13	0.000142	0.00269	1
Solyc06g072870	Solyc06g072870.1.1	1..1473	0	1.27	2.41	0.000142	0.00268	1
Solyc03g096830	Solyc03g096830.2.1	1..4428	0	-0.54	-1.45	0.000141	0.00266	1
Solyc10g018300	Solyc10g018300.1.1	1..2226	0	-0.68	-1.6	0.00014	0.00265	1
Solyc08g016500	Solyc08g016500.2.1	1..2052	0	0.98	1.97	0.000139	0.00263	1
Solyc05g009010	Solyc05g009010.1.1	1..909	0	-1.01	-2.02	0.000139	0.00263	1
Solyc06g008500	Solyc06g008500.2.1	1..1680	0	-0.68	-1.6	0.000138	0.00261	1
Solyc07g063530	Solyc07g063530.2.1	1..762	0	-0.62	-1.54	0.000137	0.0026	1
Solyc06g059740	Solyc06g059740.2.1	1..1155	0	1.24	2.37	0.000137	0.0026	1
Solyc02g091830	Solyc02g091830.2.1	1..1476	0	1.19	2.28	0.000137	0.00259	1
Solyc03g081220	Solyc03g081220.1.1	1..870	0	-0.68	-1.61	0.000136	0.00259	1
Solyc06g007680	Solyc06g007680.1.1	1..1203	0	-0.82	-1.76	0.000136	0.00259	1
Solyc05g055410	Solyc05g055410.1.1	1..1581	0	1.1	2.14	0.000136	0.00259	1
Solyc09g098040	Solyc09g098040.2.1	1..3597	0	-0.62	-1.53	0.000136	0.00258	1
Solyc01g098190	Solyc01g098190.2.1	1..1611	0	-0.85	-1.8	0.000136	0.00258	1
Solyc11g072600	Solyc11g072600.1.1	1..1446	0	-0.56	-1.48	0.000135	0.00258	1
Solyc11g042640	Solyc11g042640.1.1	1..831	0	-0.59	-1.5	0.000136	0.00258	1
Solyc07g042100	Solyc07g042100.2.1	1..771	0	1.82	3.54	0.000135	0.00258	1
Solyc01g105540	Solyc01g105540.2.1	1..1713	0	-0.58	-1.5	0.000135	0.00258	1
Solyc01g088410	Solyc01g088410.2.1	1..939	0	0.58	1.49	0.000135	0.00258	1
Solyc07g062160	Solyc07g062160.2.1	1..897	0	0.58	1.5	0.000135	0.00258	1
Solyc12g017350	Solyc12g017350.1.1	1..951	0	-1.29	-2.45	0.000132	0.00253	1
Solyc06g083860	Solyc06g083860.2.1	1..657	0	1.39	2.62	0.000131	0.00251	1
Solyc03g111100	Solyc03g111100.1.1	1..933	0	-1.39	-2.61	0.000131	0.0025	1
Solyc03g112860	Solyc03g112860.2.1	1..972	0	0.76	1.69	0.000131	0.0025	1
Solyc10g084840	Solyc10g084840.1.1	1..738	0	1.14	2.2	0.000131	0.0025	1
Solyc08g080190	Solyc08g080190.2.1	1..1728	0	0.58	1.5	0.00013	0.0025	1
Solyc12g070280	Solyc12g070280.1.1	1..696	0	-0.57	-1.48	0.00013	0.0025	1
Solyc06g017860	Solyc06g017860.1.1	1..1515	0	0.66	1.58	0.00013	0.00249	1
Solyc11g011590	Solyc11g011590.1.1	1..657	0	0.96	1.95	0.000129	0.00248	1
Solyc09g082500	Solyc09g082500.2.1	1..2490	0	0.74	1.67	0.000129	0.00247	1
Solyc03g096800	Solyc03g096800.2.1	1..3489	0	-0.59	-1.51	0.000128	0.00247	1
Solyc05g050970	Solyc05g050970.2.1	1..2325	0	-0.7	-1.62	0.000127	0.00244	1
Solyc01g080680	Solyc01g080680.2.1	1..1407	0	0.84	1.79	0.000127	0.00244	1
Solyc04g081330	Solyc04g081330.2.1	1..633	0	-0.61	-1.53	0.000127	0.00244	1
Solyc02g071810	Solyc02g071810.2.1	1..3033	0	0.81	1.75	0.000127	0.00244	1
Solyc01g097520	Solyc01g097520.2.1	1..951	0	0.67	1.59	0.000126	0.00243	1
Solyc02g038760	Solyc02g038760.2.1	1..981	0	0.91	1.88	0.000126	0.00242	1
Solyc07g052540	Solyc07g052540.2.1	1..990	0	1.08	2.11	0.000125	0.00242	1
Solyc01g109700	Solyc01g109700.2.1	1..1305	0	0.7	1.63	0.000124	0.00239	1
Solyc09g018060	Solyc09g018060.2.1	1..933	0	-0.71	-1.64	0.000123	0.00238	1
Solyc07g007310	Solyc07g007310.2.1	1..1026	0	-0.58	-1.49	0.000123	0.00237	1
Solyc11g018580	Solyc11g018580.1.1	1..1833	0	-0.54	-1.46	0.00012	0.00232	1
Solyc06g084610	Solyc06g084610.2.1	1..756	0	-0.58	-1.5	0.00012	0.00232	1
Solyc03g120450	Solyc03g120450.2.1	1..1185	0	-0.59	-1.5	0.000118	0.00229	1
Solyc11g069250	Solyc11g069250.1.1	1..729	0	1.21	2.31	0.000118	0.00228	1
Solyc03g083000	Solyc03g083000.2.1	1..1221	0	-0.91	-1.87	0.000117	0.00227	1
Solyc02g076870	Solyc02g076870.2.1	1..1362	0	-0.56	-1.47	0.000117	0.00227	1
Solyc06g062400	Solyc06g062400.1.1	1..1851	0	-1.01	-2.01	0.000117	0.00226	1
Solyc01g110360	Solyc01g110360.2.1	1..1194	0	-0.82	-1.76	0.000117	0.00226	1
Solyc04g049850	Solyc04g049850.2.1	1..1224	0	-0.55	-1.46	0.000116	0.00226	1
Solyc03g043750	Solyc03g043750.2.1	1..1635	0	-0.58	-1.5	0.000116	0.00225	1
Solyc05g056410	Solyc05g056410.1.1	1..822	0	1.34	2.53	0.000116	0.00225	1
Solyc04g040210	Solyc04g040210.2.1	1..183	0	-1.15	-2.22	0.000115	0.00224	1
Solyc12g096500	Solyc12g096500.1.1	1..1077	0	-0.52	-1.44	0.000115	0.00223	1
Solyc06g065560	Solyc06g065560.1.1	1..1542	0	0.68	1.6	0.000115	0.00223	1
Solyc01g067660	Solyc01g067660.2.1	1..1608	0	-1.15	-2.21	0.000114	0.00223	1
Solyc12g009290	Solyc12g009290.1.1	1..390	0	1.58	2.98	0.000114	0.00222	1
Solyc02g014180	Solyc02g014180.1.1	1..3684	0	-0.59	-1.51	0.000114	0.00222	1
Solyc03g080080	Solyc03g080080.2.1	1..1347	0	-0.56	-1.47	0.000113	0.0022	1
Solyc06g009350	Solyc06g009350.2.1	1..222	0	-2.01	-4.04	0.000112	0.00218	1
Solyc08g083130	Solyc08g083130.2.1	1..591	0	-3.38	-10.38	0.000112	0.00218	1
Solyc02g082830	Solyc02g082830.1.1	1..1299	0	0.53	1.45	0.000112	0.00218	1
Solyc03g120550	Solyc03g120550.2.1	1..1923	0	0.93	1.9	0.000111	0.00218	1
Solyc12g055940	Solyc12g055940.1.1	1..1905	0	-0.55	-1.47	0.000111	0.00216	1
Solyc12g044810	Solyc12g044810.1.1	1..498	0	-1.39	-2.63	0.000111	0.00216	1
Solyc06g059910	Solyc06g059910.2.1	1..1029	0	1.13	2.19	0.00011	0.00216	1
Solyc01g111350	Solyc01g111350.2.1	1..1662	0	-1.03	-2.04	0.00011	0.00216	1
Solyc04g054190	Solyc04g054190.2.1	1..2265	0	-0.63	-1.54	0.00011	0.00216	1
Solyc11g012850	Solyc11g012850.1.1	1..1608	0	-0.64	-1.56	0.00011	0.00216	1
Solyc03g097260	Solyc03g097260.2.1	1..4521	0	-0.52	-1.44	0.00011	0.00216	1
Solyc09g055900	Solyc09g055900.2.1	1..1389	0	1.17	2.25	0.000109	0.00213	1
Solyc08g078520	Solyc08g078520.2.1	1..1806	0	0.63	1.55	0.000108	0.00212	1
Solyc08g079460	Solyc08g079460.2.1	1..2052	0	0.86	1.82	0.000108	0.00212	1
Solyc03g117100	Solyc03g117100.2.1	1..678	0	0.96	1.95	0.000108	0.00212	1
Solyc12g036130	Solyc12g036130.1.1	1..684	0	-0.75	-1.69	0.000108	0.00212	1
Solyc05g008120	Solyc05g008120.2.1	1..567	0	-1.55	-2.93	0.000107	0.00212	1
Solyc06g083310	Solyc06g083310.2.1	1..1674	0	0.55	1.47	0.000107	0.00211	1
Solyc05g056300	Solyc05g056300.2.1	1..549	0	-0.56	-1.47	0.000107	0.0021	1
Solyc05g025730	Solyc05g025730.1.1	1..666	0	1.62	3.07	0.000106	0.00209	1
Solyc02g089660	Solyc02g089660.1.1	1..195	0	-1.39	-2.62	0.000106	0.00209	1
Solyc12g099180	Solyc12g099180.1.1	1..1308	0	-1.36	-2.56	0.000105	0.00208	1
Solyc08g016310	Solyc08g016310.2.1	1..2916	0	-1.11	-2.16	0.000105	0.00208	1
Solyc03g117740	Solyc03g117740.2.1	1..909	0	-0.64	-1.56	0.000105	0.00208	1
Solyc11g069540	Solyc11g069540.1.1	1..924	0	1.23	2.35	0.000105	0.00207	1
Solyc02g082350	Solyc02g082350.2.1	1..1734	0	0.57	1.49	0.000104	0.00206	1
Solyc10g047530	Solyc10g047530.1.1	1..2025	0	0.61	1.53	0.000104	0.00206	1
Solyc05g052470	Solyc05g052470.2.1	1..777	0	-0.64	-1.55	0.000104	0.00206	1
Solyc07g049290	Solyc07g049290.2.1	1..1776	0	-0.61	-1.53	0.000104	0.00206	1
Solyc03g082420	Solyc03g082420.2.1	1..708	0	-3.81	-14.05	0.000102	0.00203	1
Solyc03g111050	Solyc03g111050.2.1	1..2052	0	-0.67	-1.59	0.000102	0.00203	1
Solyc11g007310	Solyc11g007310.1.1	1..2934	0	-0.69	-1.61	0.000102	0.00203	1
Solyc02g072430	Solyc02g072430.1.1	1..2310	0	-1.21	-2.31	0.000102	0.00202	1
Solyc04g051280	Solyc04g051280.2.1	1..1659	0	-1.34	-2.52	0.000101	0.00201	1
Solyc01g058490	Solyc01g058490.1.1	1..174	0	-0.73	-1.65	0.000101	0.00201	1
Solyc10g079280	Solyc10g079280.1.1	1..933	0	0.69	1.61	0.0001	0.002	1
Solyc02g072240	Solyc02g072240.2.1	1..2922	0	0.89	1.85	0.0001	0.002	1
Solyc06g064500	Solyc06g064500.2.1	1..1071	0	3.87	14.59	0.0001	0.002	1
Solyc10g085080	Solyc10g085080.1.1	1..855	0	-0.6	-1.52	0.0001	0.00199	1
Solyc12g008410	Solyc12g008410.1.1	1..2493	0	0.8	1.74	9.93e-05	0.00198	1
Solyc08g041820	Solyc08g041820.2.1	1..1050	0	-0.6	-1.52	9.84e-05	0.00197	1
Solyc07g056020	Solyc07g056020.2.1	1..3033	0	-0.7	-1.62	9.83e-05	0.00196	1
Solyc12g008550	Solyc12g008550.1.1	1..780	0	-0.68	-1.6	9.77e-05	0.00195	1
Solyc08g076840	Solyc08g076840.2.1	1..858	0	-0.65	-1.57	9.76e-05	0.00195	1
Solyc07g064160	Solyc07g064160.2.1	1..1065	0	-0.71	-1.63	9.65e-05	0.00193	1
Solyc01g010050	Solyc01g010050.2.1	1..1095	0	-0.7	-1.62	9.62e-05	0.00193	1
Solyc12g036140	Solyc12g036140.1.1	1..1458	0	-0.68	-1.6	9.58e-05	0.00192	1
Solyc01g105370	Solyc01g105370.2.1	1..1017	0	-2.07	-4.21	9.56e-05	0.00192	1
Solyc11g011260	Solyc11g011260.1.1	1..1767	0	0.55	1.47	9.57e-05	0.00192	1
Solyc10g005400	Solyc10g005400.2.1	1..1053	0	1.47	2.76	9.57e-05	0.00192	1
Solyc01g110020	Solyc01g110020.2.1	1..651	0	-0.81	-1.75	9.5e-05	0.00191	1
Solyc06g062430	Solyc06g062430.2.1	1..918	0	0.7	1.62	9.4e-05	0.00189	1
Solyc06g024360	Solyc06g024360.1.1	1..150	0	-1.05	-2.07	9.4e-05	0.00189	1
Solyc04g007220	Solyc04g007220.2.1	1..528	0	0.85	1.81	9.4e-05	0.00189	1
Solyc07g007280	Solyc07g007280.2.1	1..756	0	-0.88	-1.84	9.39e-05	0.00189	1
Solyc04g015750	Solyc04g015750.2.1	1..4146	0	-0.87	-1.83	9.38e-05	0.00189	1
Solyc02g091890	Solyc02g091890.1.1	1..2337	0	0.57	1.48	9.35e-05	0.00189	1
Solyc10g044540	Solyc10g044540.1.1	1..882	0	-0.97	-1.95	9.31e-05	0.00188	1
Solyc10g078920	Solyc10g078920.1.1	1..561	0	-0.62	-1.54	9.29e-05	0.00187	1
Solyc05g005080	Solyc05g005080.2.1	1..1851	0	0.61	1.53	9.25e-05	0.00187	1
Solyc06g009660	Solyc06g009660.2.1	1..582	0	0.61	1.52	9.08e-05	0.00183	1
Solyc05g014390	Solyc05g014390.2.1	1..846	0	1.16	2.24	9.07e-05	0.00183	1
Solyc12g010540	Solyc12g010540.1.1	1..1299	0	0.62	1.54	9.07e-05	0.00183	1
Solyc12g014150	Solyc12g014150.1.1	1..1677	0	-0.58	-1.49	9.07e-05	0.00183	1
Solyc09g007030	Solyc09g007030.2.1	1..3171	0	-1.21	-2.31	9.05e-05	0.00183	1
Solyc01g097770	Solyc01g097770.2.1	1..2868	0	-0.64	-1.55	9.03e-05	0.00183	1
Solyc02g083550	Solyc02g083550.1.1	1..480	0	-1.06	-2.08	9.02e-05	0.00183	1
Solyc11g012690	Solyc11g012690.1.1	1..660	0	0.88	1.85	8.97e-05	0.00182	1
Solyc07g008250	Solyc07g008250.2.1	1..1926	0	0.99	1.99	8.95e-05	0.00182	1
Solyc02g064720	Solyc02g064720.2.1	1..1818	0	0.59	1.5	8.8e-05	0.00179	1
Solyc09g009700	Solyc09g009700.2.1	1..1107	0	0.61	1.52	8.78e-05	0.00178	1
Solyc06g008590	Solyc06g008590.2.1	1..627	0	1.88	3.67	8.57e-05	0.00174	1
Solyc01g097840	Solyc01g097840.2.1	1..2247	0	0.6	1.52	8.49e-05	0.00173	1
Solyc02g091870	Solyc02g091870.2.1	1..1356	0	0.6	1.51	8.48e-05	0.00173	1
Solyc01g098560	Solyc01g098560.2.1	1..1398	0	-0.68	-1.6	8.45e-05	0.00172	1
Solyc06g062560	Solyc06g062560.1.1	1..810	0	-2.41	-5.3	8.34e-05	0.0017	1
Solyc11g066970	Solyc11g066970.1.1	1..519	0	0.92	1.89	8.31e-05	0.0017	1
Solyc05g010250	Solyc05g010250.1.1	1..576	0	-0.74	-1.67	8.29e-05	0.00169	1
Solyc08g007770	Solyc08g007770.2.1	1..924	0	-0.6	-1.52	8.29e-05	0.00169	1
Solyc01g096730	Solyc01g096730.2.1	1..1443	0	-1.03	-2.04	8.19e-05	0.00167	1
Solyc05g013670	Solyc05g013670.2.1	1..1839	0	-0.59	-1.5	8.17e-05	0.00167	1
Solyc01g066760	Solyc01g066760.2.1	1..204	0	1.62	3.08	8.14e-05	0.00166	1
Solyc11g012040	Solyc11g012040.1.1	1..1302	0	0.72	1.64	8.14e-05	0.00166	1
Solyc05g008830	Solyc05g008830.2.1	1..1932	0	0.79	1.73	8.12e-05	0.00166	1
Solyc02g077720	Solyc02g077720.2.1	1..435	0	1.71	3.26	8.1e-05	0.00166	1
Solyc07g064240	Solyc07g064240.2.1	1..657	0	0.97	1.95	8.09e-05	0.00166	1
Solyc12g096320	Solyc12g096320.1.1	1..678	0	0.83	1.77	7.94e-05	0.00163	1
Solyc09g092520	Solyc09g092520.2.1	1..831	0	0.69	1.61	7.89e-05	0.00162	1
Solyc06g030570	Solyc06g030570.2.1	1..777	0	-0.59	-1.51	7.86e-05	0.00161	1
Solyc11g030730	Solyc11g030730.1.1	1..1506	0	-2.02	-4.05	7.86e-05	0.00161	1
Solyc09g018890	Solyc09g018890.2.1	1..558	0	-0.67	-1.59	7.78e-05	0.0016	1
Solyc07g049370	Solyc07g049370.2.1	1..1407	0	0.69	1.62	7.73e-05	0.00159	1
Solyc09g008990	Solyc09g008990.2.1	1..348	0	1.35	2.55	7.71e-05	0.00159	1
Solyc07g021620	Solyc07g021620.1.1	1..1401	0	-0.63	-1.55	7.71e-05	0.00159	1
Solyc06g060180	Solyc06g060180.1.1	1..1764	0	1.08	2.12	7.7e-05	0.00159	1
Solyc09g090180	Solyc09g090180.1.1	1..627	0	1.35	2.54	7.68e-05	0.00158	1
Solyc12g094430	Solyc12g094430.1.1	1..666	0	-0.67	-1.59	7.67e-05	0.00158	1
Solyc07g021270	Solyc07g021270.1.1	1..330	0	-1.7	-3.25	7.63e-05	0.00158	1
Solyc10g011850	Solyc10g011850.1.1	1..552	0	0.97	1.96	7.62e-05	0.00157	1
Solyc08g076860	Solyc08g076860.2.1	1..687	0	-0.93	-1.91	7.6e-05	0.00157	1
Solyc03g044630	Solyc03g044630.1.1	1..762	0	-0.6	-1.51	7.57e-05	0.00157	1
Solyc11g012870	Solyc11g012870.1.1	1..1242	0	0.58	1.49	7.49e-05	0.00155	1
Solyc02g076820	Solyc02g076820.2.1	1..579	0	1.24	2.36	7.44e-05	0.00154	1
Solyc03g005230	Solyc03g005230.2.1	1..1017	0	-0.63	-1.54	7.4e-05	0.00153	1
Solyc04g082060	Solyc04g082060.2.1	1..1212	0	-0.82	-1.76	7.4e-05	0.00153	1
Solyc02g077920	Solyc02g077920.2.1	1..411	0	1.8	3.48	7.4e-05	0.00153	1
Solyc04g049390	Solyc04g049390.2.1	1..933	0	-0.57	-1.48	7.38e-05	0.00153	1
Solyc06g071370	Solyc06g071370.1.1	1..471	0	-1.14	-2.2	7.36e-05	0.00153	1
Solyc03g043740	Solyc03g043740.2.1	1..417	0	-0.93	-1.9	7.3e-05	0.00152	1
Solyc03g083560	Solyc03g083560.1.1	1..1050	0	0.71	1.64	7.29e-05	0.00152	1
Solyc10g079140	Solyc10g079140.1.1	1..1218	0	1.34	2.53	7.29e-05	0.00152	1
Solyc02g072180	Solyc02g072180.2.1	1..654	0	0.69	1.61	7.28e-05	0.00152	1
Solyc01g108530	Solyc01g108530.2.1	1..924	0	-0.75	-1.69	7.27e-05	0.00152	1
Solyc10g045230	Solyc10g045230.1.1	1..300	0	-1.08	-2.11	7.25e-05	0.00151	1
Solyc05g015800	Solyc05g015800.2.1	1..1347	0	-2.28	-4.85	7.23e-05	0.00151	1
Solyc01g080020	Solyc01g080020.2.1	1..1254	0	0.7	1.63	7.16e-05	0.00149	1
Solyc01g068470	Solyc01g068470.2.1	1..1284	0	-0.7	-1.62	7.14e-05	0.00149	1
Solyc06g051960	Solyc06g051960.2.1	1..1788	0	0.64	1.56	7.12e-05	0.00149	1
Solyc02g084210	Solyc02g084210.1.1	1..1086	0	0.91	1.88	7.12e-05	0.00149	1
Solyc03g070450	Solyc03g070450.1.1	1..648	0	0.74	1.67	7.11e-05	0.00149	1
Solyc07g041160	Solyc07g041160.2.1	1..1116	0	-0.64	-1.56	7.1e-05	0.00149	1
Solyc12g010570	Solyc12g010570.1.1	1..813	0	-0.92	-1.89	7.02e-05	0.00147	1
Solyc01g099690	Solyc01g099690.2.1	1..981	0	-0.58	-1.5	7.01e-05	0.00147	1
Solyc02g078950	Solyc02g078950.2.1	1..2535	0	1.2	2.3	6.99e-05	0.00147	1
Solyc04g077170	Solyc04g077170.2.1	1..420	0	1.64	3.11	6.98e-05	0.00146	1
Solyc09g007840	Solyc09g007840.2.1	1..2139	0	-1.15	-2.22	6.95e-05	0.00146	1
Solyc09g007240	Solyc09g007240.2.1	1..414	0	-0.85	-1.8	6.91e-05	0.00145	1
Solyc04g054340	Solyc04g054340.1.1	1..252	0	-1.42	-2.68	6.89e-05	0.00145	1
Solyc05g052600	Solyc05g052600.2.1	1..1185	0	-0.67	-1.59	6.87e-05	0.00145	1
Solyc08g007420	Solyc08g007420.2.1	1..1044	0	0.81	1.75	6.87e-05	0.00145	1
Solyc10g084960	Solyc10g084960.1.1	1..666	0	-2.15	-4.43	6.85e-05	0.00144	1
Solyc07g056430	Solyc07g056430.2.1	1..423	0	-1.25	-2.38	6.84e-05	0.00144	1
Solyc02g094190	Solyc02g094190.2.1	1..1773	0	-1.1	-2.14	6.76e-05	0.00143	1
Solyc01g081260	Solyc01g081260.1.1	1..381	0	-1.33	-2.52	6.72e-05	0.00142	1
Solyc01g079740	Solyc01g079740.2.1	1..942	0	1.58	2.99	6.71e-05	0.00142	1
Solyc04g076120	Solyc04g076120.2.1	1..1299	0	-1.64	-3.12	6.6e-05	0.00139	1
Solyc03g119940	Solyc03g119940.2.1	1..2442	0	0.88	1.84	6.58e-05	0.00139	1
Solyc04g026020	Solyc04g026020.2.1	1..2367	0	0.89	1.86	6.57e-05	0.00139	1
Solyc08g028780	Solyc08g028780.1.1	1..1020	0	0.93	1.9	6.55e-05	0.00139	1
Solyc03g113490	Solyc03g113490.2.1	1..2052	0	0.64	1.56	6.54e-05	0.00139	1
Solyc06g072230	Solyc06g072230.1.1	1..603	0	1.06	2.08	6.54e-05	0.00139	1
Solyc12g013590	Solyc12g013590.1.1	1..3627	0	1.71	3.27	6.53e-05	0.00138	1
Solyc07g056490	Solyc07g056490.2.1	1..660	0	-0.74	-1.67	6.53e-05	0.00138	1
Solyc10g080930	Solyc10g080930.1.1	1..1368	0	-0.74	-1.67	6.52e-05	0.00138	1
Solyc04g077140	Solyc04g077140.2.1	1..1347	0	0.65	1.56	6.5e-05	0.00138	1
Solyc04g072570	Solyc04g072570.2.1	1..1890	0	0.59	1.51	6.42e-05	0.00136	1
Solyc05g054480	Solyc05g054480.2.1	1..1134	0	0.56	1.48	6.41e-05	0.00136	1
Solyc06g076770	Solyc06g076770.2.1	1..924	0	0.58	1.5	6.39e-05	0.00136	1
Solyc01g005830	Solyc01g005830.2.1	1..804	0	0.86	1.81	6.36e-05	0.00135	1
Solyc03g031860	Solyc03g031860.2.1	1..1239	0	-0.71	-1.64	6.35e-05	0.00135	1
Solyc09g091960	Solyc09g091960.2.1	1..1389	0	-0.93	-1.91	6.33e-05	0.00135	1
Solyc02g091560	Solyc02g091560.2.1	1..1557	0	-0.66	-1.58	6.31e-05	0.00135	1
Solyc04g080960	Solyc04g080960.2.1	1..1092	0	-0.7	-1.63	6.25e-05	0.00133	1
Solyc08g006720	Solyc08g006720.2.1	1..717	0	-0.57	-1.48	6.23e-05	0.00133	1
Solyc09g008830	Solyc09g008830.2.1	1..711	0	2.23	4.7	6.21e-05	0.00133	1
Solyc04g077640	Solyc04g077640.2.1	1..1161	0	-0.98	-1.97	6.2e-05	0.00133	1
Solyc02g087740	Solyc02g087740.2.1	1..810	0	1.01	2.02	6.2e-05	0.00133	1
Solyc06g048470	Solyc06g048470.2.1	1..3258	0	0.82	1.76	6.17e-05	0.00132	1
Solyc08g066450	Solyc08g066450.1.1	1..564	0	-1.35	-2.55	6.12e-05	0.00131	1
Solyc02g067690	Solyc02g067690.2.1	1..1329	0	-1.28	-2.42	6.13e-05	0.00131	1
Solyc06g011560	Solyc06g011560.2.1	1..1029	0	-0.69	-1.62	6.09e-05	0.00131	1
Solyc11g027830	Solyc11g027830.1.1	1..891	0	-0.61	-1.53	6.09e-05	0.00131	1
Solyc07g006370	Solyc07g006370.1.1	1..1704	0	1.34	2.53	6.08e-05	0.00131	1
Solyc02g082190	Solyc02g082190.2.1	1..1803	0	0.6	1.51	6.06e-05	0.0013	1
Solyc06g007460	Solyc06g007460.2.1	1..366	0	1.85	3.6	6.05e-05	0.0013	1
Solyc04g011600	Solyc04g011600.2.1	1..1476	0	-1.56	-2.96	6.03e-05	0.0013	1
Solyc09g015170	Solyc09g015170.2.1	1..2367	0	0.78	1.71	6.01e-05	0.00129	1
Solyc05g026080	Solyc05g026080.2.1	1..2304	0	-0.69	-1.62	5.99e-05	0.00129	1
Solyc10g050750	Solyc10g050750.1.1	1..1197	0	1.62	3.07	5.97e-05	0.00129	1
Solyc09g098160	Solyc09g098160.2.1	1..876	0	1.03	2.04	5.95e-05	0.00128	1
Solyc03g115070	Solyc03g115070.1.1	1..1908	0	-0.97	-1.96	5.91e-05	0.00128	1
Solyc02g088900	Solyc02g088900.2.1	1..1146	0	0.62	1.54	5.88e-05	0.00127	1
Solyc03g123760	Solyc03g123760.2.1	1..1752	0	-0.6	-1.52	5.82e-05	0.00126	1
Solyc02g094280	Solyc02g094280.2.1	1..2025	0	-0.57	-1.49	5.82e-05	0.00126	1
Solyc01g109500	Solyc01g109500.2.1	1..1218	0	0.69	1.61	5.78e-05	0.00125	1
Solyc04g083160	Solyc04g083160.1.1	1..1533	0	1.04	2.06	5.79e-05	0.00125	1
Solyc05g014260	Solyc05g014260.2.1	1..1746	0	-1.06	-2.08	5.79e-05	0.00125	1
Solyc12g011040	Solyc12g011040.1.1	1..2679	0	-0.91	-1.88	5.73e-05	0.00124	1
Solyc06g007340	Solyc06g007340.2.1	1..765	0	-0.61	-1.52	5.73e-05	0.00124	1
Solyc05g013450	Solyc05g013450.2.1	1..1548	0	-0.78	-1.71	5.72e-05	0.00124	1
Solyc07g008020	Solyc07g008020.2.1	1..591	0	-1.06	-2.09	5.7e-05	0.00124	1
Solyc09g015870	Solyc09g015870.2.1	1..396	0	-1.99	-3.97	5.66e-05	0.00123	1
Solyc12g040860	Solyc12g040860.1.1	1..1371	0	0.97	1.96	5.63e-05	0.00122	1
Solyc09g083290	Solyc09g083290.2.1	1..711	0	0.64	1.56	5.59e-05	0.00122	1
Solyc06g068380	Solyc06g068380.2.1	1..795	0	1.14	2.21	5.59e-05	0.00122	1
Solyc10g017850	Solyc10g017850.2.1	1..708	0	-0.58	-1.5	5.58e-05	0.00122	1
Solyc01g009420	Solyc01g009420.2.1	1..1161	0	0.62	1.53	5.57e-05	0.00121	1
Solyc04g076300	Solyc04g076300.2.1	1..2112	0	-0.58	-1.49	5.57e-05	0.00121	1
Solyc06g069030	Solyc06g069030.2.1	1..747	0	-0.58	-1.5	5.56e-05	0.00121	1
Solyc10g007880	Solyc10g007880.2.1	1..1533	0	-1.32	-2.49	5.56e-05	0.00121	1
Solyc04g016230	Solyc04g016230.2.1	1..1416	0	-1.31	-2.48	5.54e-05	0.00121	1
Solyc05g014790	Solyc05g014790.2.1	1..2736	0	0.61	1.53	5.53e-05	0.00121	1
Solyc05g014250	Solyc05g014250.2.1	1..756	0	-0.67	-1.59	5.55e-05	0.00121	1
Solyc08g074450	Solyc08g074450.2.1	1..708	0	-0.57	-1.48	5.54e-05	0.00121	1
Solyc02g067750	Solyc02g067750.2.1	1..768	0	-0.69	-1.62	5.54e-05	0.00121	1
Solyc05g013750	Solyc05g013750.2.1	1..2622	0	-1.06	-2.08	5.51e-05	0.00121	1
Solyc02g087760	Solyc02g087760.2.1	1..1671	0	0.59	1.51	5.48e-05	0.0012	1
Solyc03g119200	Solyc03g119200.2.1	1..1350	0	-0.98	-1.97	5.47e-05	0.0012	1
Solyc04g077500	Solyc04g077500.2.1	1..864	0	-0.6	-1.51	5.46e-05	0.0012	1
Solyc08g036520	Solyc08g036520.2.1	1..225	0	-1.92	-3.78	5.44e-05	0.0012	1
Solyc03g113090	Solyc03g113090.2.1	1..1086	0	1.01	2.02	5.4e-05	0.00119	1
Solyc07g041970	Solyc07g041970.2.1	1..2289	0	0.6	1.52	5.39e-05	0.00119	1
Solyc12g010790	Solyc12g010790.1.1	1..654	0	0.6	1.51	5.36e-05	0.00118	1
Solyc01g005590	Solyc01g005590.2.1	1..186	0	0.66	1.58	5.33e-05	0.00117	1
Solyc02g089840	Solyc02g089840.2.1	1..735	0	0.9	1.87	5.32e-05	0.00117	1
Solyc09g010700	Solyc09g010700.2.1	1..666	0	1.69	3.23	5.31e-05	0.00117	1
Solyc12g095970	Solyc12g095970.1.1	1..573	0	-1.72	-3.29	5.31e-05	0.00117	1
Solyc01g109630	Solyc01g109630.2.1	1..2118	0	-0.61	-1.52	5.29e-05	0.00117	1
Solyc05g007210	Solyc05g007210.2.1	1..261	0	1.2	2.29	5.27e-05	0.00116	1
Solyc10g055260	Solyc10g055260.1.1	1..1473	0	0.77	1.71	5.25e-05	0.00116	1
Solyc08g067860	Solyc08g067860.1.1	1..1107	0	-0.59	-1.5	5.22e-05	0.00116	1
Solyc05g012230	Solyc05g012230.2.1	1..1236	0	-1.16	-2.24	5.21e-05	0.00115	1
Solyc01g079240	Solyc01g079240.2.1	1..1992	0	0.71	1.64	5.21e-05	0.00115	1
Solyc02g081270	Solyc02g081270.2.1	1..3090	0	1.04	2.06	5.18e-05	0.00115	1
Solyc07g064670	Solyc07g064670.2.1	1..1227	0	0.61	1.52	5.17e-05	0.00115	1
Solyc02g021770	Solyc02g021770.1.1	1..507	0	-2.35	-5.08	5.16e-05	0.00115	1
Solyc10g081580	Solyc10g081580.1.1	1..933	0	0.6	1.51	5.12e-05	0.00114	1
[truncated: 1,562 more rows]
